# Supplementary material for: Terminal investment induced by a bacteriophage in a rhizosphere bacterium
Source: F1000Res. 2013 May 20;1:21. Originally published 2012 Oct 2. [Version 2] doi: 10.12688/f1000research.1-21.v2 (PMC4964844; doi:10.12688/f1000research.1-21.v2)
Supplement: Bacterial doubling time, expressed in hours, as a function of the treatment — Day: Day of the measure (maximal doubling time over 24 hours growth period) Phages: Experimental treatment (see the paper) dt: Doubling time, in hours [file f1000research-1-1277-s0000.tgz]

Archive with 1 entries (1 files):
- DOUBLINGTIME.csv
