# Supplementary material for: Terminal investment induced by a bacteriophage in a rhizosphere bacterium
Source: F1000Res. 2013 May 20;1:21. Originally published 2012 Oct 2. [Version 2] doi: 10.12688/f1000research.1-21.v2 (PMC4964844; doi:10.12688/f1000research.1-21.v2)
Supplement: Raw flow cytometry data — Day: Day of the measure Treatment: Experimental treatment Other columns are the parameters for each object (bacteria) [file f1000research-1-1277-s0001.tgz › rawspecdata.txt]

"Day" "Treatment" "Forward Scatter-a (fsca)" "Forward Scatter-h (fsch)" "Forward Scatter-w (fscw)" " Side Scatter-a (ssca)" " Side Scatter-h (ssch)" " Side Scatter-w (sscw)" "Time"
"1" "10" 946.200012207031 3945 15718.673828125 1491.88000488281 1493 65486.83984375 0
"1" "10" -385.320007324219 1962 0 1025.2900390625 1097 61251.96484375 0
"1" "10" 8388.8798828125 11117 49453.4140625 4676.4697265625 4894 62623.03515625 0
"1" "10" 5226.52001953125 3980 86061.609375 2212.14990234375 2325 62355.0390625 0
"1" "10" 7674.47998046875 5790 86866.1015625 2686.2900390625 2984 58997.5546875 0
"1" "10" 5709.8798828125 4397 85104.09375 1762.17004394531 2009 57484.109375 0
"1" "10" 7480.6796875 5851 83789.75 3260.09008789062 3772 56641.90625 0
"1" "10" 8901.1201171875 3524 165534.5625 1778.78002929688 1932 60338.57421875 0
"1" "10" 14273.5595703125 8286 112893.0703125 4132.8701171875 4396 61613.23046875 0
"1" "10" 16820.3203125 9756 112990.625 7778.009765625 7871 64761.73828125 0
"1" "10" 9217.2802734375 3148 191888.078125 822.950012207031 909 59332.0703125 0.100000001490116
"1" "10" 9778.16015625 3119 205457.359375 1280.47998046875 1454 57714.953125 0.100000001490116
"1" "10" 11232.0400390625 4311 170749.9375 1985.65002441406 2165 60106.95703125 0.100000001490116
"1" "10" 14783.51953125 7818 123925.90625 3424.67993164062 3676 61055.4453125 0.100000001490116
"1" "10" 13097.83984375 6524 131572.671875 2526.22998046875 2704 61227.44140625 0.100000001490116
"1" "10" 16501.119140625 10231 105700.0625 3995.4599609375 4247 61654.453125 0.100000001490116
"1" "10" 9981.83984375 2657 246206.1875 1242.72998046875 1218 66866.625 0.100000001490116
"1" "10" 11933.51953125 4703 166292.828125 2237.82006835938 2618 56019.015625 0.100000001490116
"1" "10" 11408.359375 5918 126336.3046875 3032.080078125 3443 57714.3203125 0.100000001490116
"1" "10" 17362.958984375 12650 89952.484375 5686.66015625 5837 63848.02734375 0.100000001490116
"1" "10" 8954.3203125 3257 180175.109375 1437.52001953125 1535 61374.140625 0.100000001490116
"1" "10" 9306.2001953125 6485 94046.4375 2597.19995117188 2788 61050.96484375 0.200000002980232
"1" "10" 7950.35986328125 5191 100372.71875 2958.09008789062 3304 58674.7578125 0.200000002980232
"1" "10" 10748.6796875 10674 65994.5234375 3660.23999023438 3916 61255.7421875 0.200000002980232
"1" "10" 3858.52001953125 4576 55260.484375 2856.919921875 3062 61146.671875 0.200000002980232
"1" "10" 12687.439453125 15825 52542.43359375 5257.81982421875 5564 61929.6328125 0.200000002980232
"1" "10" 1380.919921875 2845 31810.181640625 3013.9599609375 3371 58594.74609375 0.200000002980232
"1" "10" 467.399993896484 2370 12924.6943359375 1819.55004882812 1956 60964.2265625 0.300000011920929
"1" "10" -2088.47998046875 2778 0 2159.30004882812 2316 61101.85546875 0.300000011920929
"1" "10" -3259.63989257812 1290 0 2129.10009765625 2418 57705.83984375 0.300000011920929
"1" "10" -3115.23999023438 1424 0 1503.9599609375 1672 58949.47265625 0.300000011920929
"1" "10" -3493.71997070312 1707 0 1734.98999023438 1905 59687.30078125 0.300000011920929
"1" "10" -2794.52001953125 773 0 1393.72998046875 1318 69301.59375 0.400000005960464
"1" "10" 1843 5224 23120.759765625 3062.28002929688 3190 62912.09765625 0.400000005960464
"1" "10" 7538.43994140625 11870 41620.828125 5263.85986328125 5504 62676.65625 0.400000005960464
"1" "10" 3209.47998046875 3803 55308.046875 1849.75 1874 64687.953125 0.400000005960464
"1" "10" 3366.80004882812 3452 63918.48828125 2316.34008789062 2508 60527.7734375 0.400000005960464
"1" "10" 2989.83984375 2639 74248.640625 2166.85009765625 2276 62393.09765625 0.400000005960464
"1" "10" 3381.23999023438 2429 91228.046875 2287.64990234375 2502 59921.4296875 0.400000005960464
"1" "10" 3847.8798828125 3567 70696.5625 2289.15991210938 2448 61283.65625 0.400000005960464
"1" "10" 3717.15991210938 3927 62034.07421875 3003.38989257812 3241 60731.30859375 0.400000005960464
"1" "10" 4458.919921875 2626 111279.4296875 2008.29992675781 2008 65545.7890625 0.400000005960464
"1" "10" 7004.16015625 4606 99657.9765625 1731.96997070312 1944 58388.0625 0.400000005960464
"1" "10" 10055.5595703125 5387 122331.75 2277.080078125 2441 61135.078125 0.5
"1" "10" 9666.439453125 5651 112104.015625 2174.39990234375 2387 59698.984375 0.5
"1" "10" 5987.27978515625 1654 237232.390625 522.460021972656 656 52195.03125 0.5
"1" "10" 7858.39990234375 3513 146600.65625 2416 2690 58860.5859375 0.5
"1" "10" 5532.7998046875 2888 125553.171875 1830.11999511719 1890 63459.65234375 0.600000023841858
"1" "10" 1569.40002441406 2286 44992.2109375 1238.19995117188 1487 54570.7265625 0.600000023841858
"1" "10" 5996.39990234375 6818 57638.61328125 3577.18994140625 3693 63480.8359375 0.600000023841858
"1" "10" 713.640014648438 2729 17137.818359375 1716.86999511719 1882 59785.7578125 0.600000023841858
"1" "10" -2596.919921875 1769 0 1612.67993164062 1905 55479.578125 0.600000023841858
"1" "10" -1843 3659 0 3228.3798828125 3518 60140.734375 0.600000023841858
"1" "10" -3421.52001953125 1763 0 2313.32006835938 2443 62057.203125 0.699999988079071
"1" "10" -4994.7197265625 1202 0 1224.60998535156 1388 57821.35546875 0.699999988079071
"1" "10" -1933.43994140625 5808 0 5022.259765625 5503 59810.80078125 0.699999988079071
"1" "10" -4303.1201171875 2541 0 2450.72998046875 2718 59091.625 0.699999988079071
"1" "10" -5013.7197265625 1511 0 2168.36010742188 2303 61704.58203125 0.699999988079071
"1" "10" -4493.8798828125 1890 0 2186.47998046875 2459 58272.9375 0.699999988079071
"1" "10" -5106.43994140625 1422 0 3690.43994140625 4069 59438.8515625 0.699999988079071
"1" "10" -4456.64013671875 1913 0 1633.81994628906 1755 61010.84375 0.800000011920929
"1" "10" -794.200012207031 3154 0 2209.1298828125 2574 56246.12890625 0.800000011920929
"1" "10" 485.639984130859 2096 15184.5908203125 2790.47998046875 3008 60796.84375 0.800000011920929
"1" "10" 995.599975585938 2393 27266.04296875 2304.26000976562 2456 61486.97265625 0.800000011920929
"1" "10" 1906.83996582031 3110 40182.2109375 2563.97998046875 2826 59459.6640625 0.800000011920929
"1" "10" 1652.23999023438 2032 53287.9921875 1525.09997558594 1749 57146.34375 0.800000011920929
"1" "10" 2317.23999023438 4025 37729.84765625 2576.06005859375 2762 61124.0703125 0.899999976158142
"1" "10" 4318.31982421875 4311 65647.2734375 3309.919921875 3342 64906.91796875 0.899999976158142
"1" "10" 2191.84008789062 2230 64414.54296875 1679.11999511719 1796 61271.05078125 0.899999976158142
"1" "10" 5672.64013671875 4528 82102.9453125 3574.169921875 3891 60199.64453125 0.899999976158142
"1" "10" 5092 4005 83323.171875 2479.419921875 2676 60721.70703125 0.899999976158142
"1" "10" 5600.43994140625 5239 70057.3359375 2243.86010742188 2386 61631.86328125 0.899999976158142
"1" "10" 12010.2802734375 8006 98314.484375 4194.77978515625 4337 63386.92578125 0.899999976158142
"1" "10" 10317 6428 105185.890625 2778.39990234375 3046 59778.46875 0.899999976158142
"1" "10" 13638.2001953125 8675 103030.8984375 1925.25 1962 64308.44921875 0.899999976158142
"1" "10" 15266.8798828125 9686 103296.5390625 4631.169921875 5080 59745.73828125 0.899999976158142
"1" "10" 19025.080078125 12650 98563.453125 5140.0400390625 4219 79843.015625 0.899999976158142
"1" "10" 13536.359375 5185 171093.296875 3261.60009765625 3463 61724.58203125 0.899999976158142
"1" "10" 14572.240234375 6855 139315.296875 2095.8798828125 2278 60296.5703125 1
"1" "10" 23060.6796875 16953 89146.734375 5351.43994140625 5609 62526.64453125 1
"1" "10" 11998.8798828125 4614 170428.828125 1662.51000976562 1895 57495.6484375 1
"1" "10" 17340.16015625 10205 111357.640625 3281.22998046875 3377 63677.43359375 1
"1" "10" 15618.759765625 6957 147131.09375 3392.96997070312 3457 64322.15234375 1
"1" "10" 13250.599609375 4879 177985.53125 2047.55993652344 2239 59932.515625 1
"1" "10" 15464.4794921875 6198 163517.28125 3503.19995117188 3996 57453.87890625 1
"1" "10" 18556.16015625 10514 115664.484375 3877.67993164062 3961 64157.44140625 1
"1" "10" 16265.51953125 8430 126450.4296875 4194.77978515625 4649 59132.953125 1
"1" "10" 12792.3203125 4477 187258.765625 1807.46997070312 2016 58757.1171875 1
"1" "10" 21086.19921875 12140 113830.734375 7722.14013671875 5902 85746.8984375 1
"1" "10" 19947.720703125 7483 174701.828125 5339.35986328125 3393 103130.0546875 1
"1" "10" 13664.0400390625 6313 141848.015625 1997.72998046875 2201 59483.52734375 1
"1" "10" 14020.4794921875 7187 127848.359375 3101.5400390625 3247 62600.10546875 1
"1" "10" 10152.83984375 2740 242838.15625 1680.63000488281 1708 64485.8125 1
"1" "10" 9959.0400390625 2622 248922.8125 951.299987792969 943 66112.828125 1
"1" "10" 12532.3994140625 5450 150701.53125 3479.0400390625 3806 59906.03515625 1
"1" "10" 10569.3203125 5010 138257.6875 2197.05004882812 2521 57114.5859375 1
"1" "10" 12443.4794921875 5628 144899.78125 3243.47998046875 2199 96664.265625 1.10000002384186
"1" "10" 14918.0400390625 10948 89301.125 3753.85986328125 3936 62503.296875 1.10000002384186
"1" "10" 2728.39990234375 2562 69792.5078125 1985.65002441406 2253 57759.234375 1.10000002384186
"1" "10" 1770.03991699219 2421 47914.63671875 1369.56994628906 1409 63702.01171875 1.10000002384186
"1" "10" 6768.56005859375 9558 46409.74609375 3657.21997070312 3971 60357.484375 1.10000002384186
"1" "10" 1909.88000488281 3537 35387.58984375 2429.59008789062 2639 60335.59375 1.10000002384186
"1" "10" 3340.19995117188 6017 36380.8125 3731.2099609375 3847 63563.4453125 1.10000002384186
"1" "10" -643.719970703125 2753 0 2600.21997070312 2913 58499.1484375 1.10000002384186
"1" "10" -1915.9599609375 3100 0 2017.35998535156 2231 59260.2890625 1.20000004768372
"1" "10" -3756.67993164062 1695 0 2903.72998046875 3079 61805.40625 1.20000004768372
"1" "10" -3730.83984375 1226 0 1559.82995605469 1730 59089.60546875 1.20000004768372
"1" "10" 1225.11999511719 9051 8870.7841796875 4113.23974609375 4239 63591.71875 1.20000004768372
"1" "10" -4183.0400390625 2437 0 3408.07006835938 3646 61259.265625 1.20000004768372
"1" "10" -5006.8798828125 1621 0 2914.30004882812 3378 56539.8359375 1.20000004768372
"1" "10" -1994.23999023438 4643 0 2731.59008789062 3162 56615.2734375 1.20000004768372
"1" "10" 811.679992675781 9230 5763.19189453125 4462.0498046875 4953 59039.95703125 1.20000004768372
"1" "10" -4639.7998046875 786 0 3081.90991210938 3241 62319.0546875 1.20000004768372
"1" "10" -1860.47998046875 5564 0 3853.52001953125 4255 59352.359375 1.20000004768372
"1" "10" -3818.23999023438 2817 0 2757.26000976562 2782 64953.203125 1.20000004768372
"1" "10" -3769.59985351562 2429 0 2702.89990234375 2567 69005.5546875 1.29999995231628
"1" "10" -3198.83984375 1103 0 2159.30004882812 2312 61207.56640625 1.29999995231628
"1" "10" -3670.0400390625 1568 0 2499.05004882812 2589 63259.078125 1.29999995231628
"1" "10" -1307.19995117188 3321 0 1768.2099609375 1907 60766.33984375 1.29999995231628
"1" "10" -1991.9599609375 918 0 1748.57995605469 1948 58826.96875 1.29999995231628
"1" "10" 354.160003662109 1603 14479.2451171875 1180.81994628906 1231 62864.51171875 1.29999995231628
"1" "10" 461.320007324219 2024 14937.2861328125 2142.68994140625 2315 60658.0234375 1.29999995231628
"1" "10" 3760.47998046875 2129 115757.0859375 1215.55004882812 1308 60903.8984375 1.39999997615814
"1" "10" 7385.6796875 6410 75511.3671875 2739.13989257812 2978 60279.4765625 1.39999997615814
"1" "10" 7796.080078125 6203 82367.2265625 2545.85986328125 2592 64369.390625 1.39999997615814
"1" "10" 14313.080078125 12176 77038.6015625 4348.7998046875 4769 59761.578125 1.39999997615814
"1" "10" 9282.6396484375 4577 132913.9375 2686.2900390625 2955 59576.55078125 1.39999997615814
"1" "10" 10348.16015625 4281 158415.578125 2136.64990234375 2280 61415.56640625 1.39999997615814
"1" "10" 9024.240234375 3917 150986.140625 1904.10998535156 1983 62928.7734375 1.39999997615814
"1" "10" 8122.1201171875 3411 156051.390625 1747.06994628906 2104 54418.2421875 1.5
"1" "10" 7378.83984375 2963 163206.09375 886.369995117188 1023 56783.1328125 1.5
"1" "10" 6301.16015625 2437 169451.3125 724.799987792969 739 64276.71484375 1.5
"1" "10" 6574 2444 176282.1875 1195.92004394531 1246 62901.9375 1.5
"1" "10" 3533.23999023438 2887 80205.8984375 2133.6298828125 2342 59705.19140625 1.60000002384186
"1" "10" 3320.43994140625 4927 44166.5 3148.35009765625 3359 61426.1015625 1.60000002384186
"1" "10" 665.760009765625 1956 22306.36328125 1892.03002929688 1858 66736.3203125 1.60000002384186
"1" "10" -1232.71997070312 1895 0 3066.81005859375 3292 61052.99609375 1.60000002384186
"1" "10" 3378.9599609375 7827 28292.259765625 3501.68994140625 3872 59268.27734375 1.60000002384186
"1" "10" -131.479995727539 2842 0 4015.09008789062 4319 60924.5078125 1.60000002384186
"1" "10" -1590.67993164062 1959 0 2644.01000976562 2808 61708.6328125 1.60000002384186
"1" "10" -533.52001953125 3582 0 2440.15991210938 2655 60232.88671875 1.60000002384186
"1" "10" -1683.40002441406 3406 0 3690.43994140625 3914 61792.7109375 1.60000002384186
"1" "10" -2955.63989257812 515 0 1907.13000488281 1613 77486.46875 1.60000002384186
"1" "10" 1624.11999511719 7505 14182.322265625 2977.71997070312 3165 61658.08984375 1.60000002384186
"1" "10" 874 5695 10057.67578125 4179.68017578125 3327 82332.28125 1.70000004768372
"1" "10" -3037.71997070312 1918 0 3403.5400390625 3704 60219.87109375 1.70000004768372
"1" "10" -3553 216 0 1072.09997558594 1179 59593.83984375 1.70000004768372
"1" "10" -2322.56005859375 3021 0 2169.86987304688 2314 61454.015625 1.70000004768372
"1" "10" 367.839996337891 5765 4181.572265625 2831.25 3174 58458.9765625 1.70000004768372
"1" "10" 66.879997253418 5049 868.102111816406 4513.39013671875 4810 61494.70703125 1.70000004768372
"1" "10" 2.27999997138977 4976 30.0285511016846 3231.39990234375 3477 60906.8203125 1.70000004768372
"1" "10" -1904.55993652344 1992 0 1902.59997558594 2036 61242.0390625 1.79999995231628
"1" "10" 3272.56005859375 5623 38141.65625 2299.72998046875 2464 61166.84375 1.79999995231628
"1" "10" 442.320007324219 2107 13757.89453125 1836.16003417969 2225 54082.9609375 1.79999995231628
"1" "10" 3373.63989257812 4644 47608.71484375 2825.2099609375 2945 62870.2734375 1.79999995231628
"1" "10" 5198.39990234375 5750 59249.1015625 2183.4599609375 2314 61838.91015625 1.79999995231628
"1" "10" 6520.0400390625 4912 86990.515625 4350.31005859375 3350 85105.0546875 1.79999995231628
"1" "10" 3691.32006835938 2569 94166.75 1377.11999511719 1434 62936.5 1.79999995231628
"1" "10" 6207.6796875 4182 97280.375 1730.4599609375 1836 61768.75390625 1.79999995231628
"1" "10" 5690.8798828125 3713 100446.4140625 1926.76000976562 2123 59478.1640625 1.89999997615814
"1" "10" 5941.6796875 2442 159456.984375 1032.83996582031 1106 61200.90625 1.89999997615814
"1" "10" 9680.8798828125 5642 112450.578125 3494.13989257812 3726 61457.85546875 1.89999997615814
"1" "10" 9959.0400390625 6222 104898.046875 3608.89990234375 3997 59172.58984375 1.89999997615814
"1" "10" 9306.9599609375 4839 126046.8984375 2837.2900390625 3056 60845.76171875 1.89999997615814
"1" "10" 5017.52001953125 1598 205774.84375 970.929992675781 977 65128.8359375 1.89999997615814
"1" "10" 11166.6796875 8888 82337.921875 4262.72998046875 4448 62806.26953125 1.89999997615814
"1" "10" 6501.7998046875 2570 165798.421875 1121.93005371094 1321 55659.9609375 1.89999997615814
"1" "10" 7486.759765625 3743 131085.296875 1916.18994140625 2169 57897.38671875 1.89999997615814
"1" "10" 9553.2001953125 4355 143760.84375 3376.35986328125 2134 103689.3671875 1.89999997615814
"1" "10" 7951.8798828125 5044 103317.6796875 2171.3798828125 2341 60787.5078125 2
"1" "10" 7551.35986328125 4906 100873.609375 2197.05004882812 2530 56911.41015625 2
"1" "10" 8361.51953125 5691 96288.9765625 2636.4599609375 2922 59131.7734375 2
"1" "10" 2707.11987304688 2274 78018.3828125 1458.66003417969 1650 57936.2109375 2
"1" "10" 8195.080078125 8757 61330.6796875 3340.11987304688 3556 61557.39453125 2
"1" "10" 6260.1201171875 7058 58127.40625 4602.47998046875 5022 60061.35546875 2
"1" "10" 2732.9599609375 3051 58704.44921875 1733.47998046875 1953 58169.66015625 2
"1" "10" 5001.56005859375 7268 45099.37109375 4181.18994140625 4512 60731.0390625 2
"1" "10" -162.639999389648 1862 0 2126.080078125 2201 63305.22265625 2
"1" "10" 182.399993896484 2232 5355.63037109375 2103.42993164062 2392 57629.76171875 2
"1" "10" -220.399993896484 2780 0 2613.81005859375 2842 60273.98046875 2.09999990463257
"1" "10" -1905.31994628906 1273 0 999.619995117188 1089 60157.11328125 2.09999990463257
"1" "10" -123.879997253418 3976 0 2760.28002929688 2925 61845.375 2.09999990463257
"1" "10" 5278.19970703125 11116 31118.396484375 5914.669921875 6307 61459.30078125 2.09999990463257
"1" "10" -2428.9599609375 1241 0 1159.67993164062 1286 59098.58984375 2.09999990463257
"1" "10" 1265.40002441406 7753 10696.408203125 3867.10986328125 4260 59491.76171875 2.09999990463257
"1" "10" -1832.35998535156 4148 0 2995.84008789062 3266 60114.93359375 2.09999990463257
"1" "10" -4590.39990234375 517 0 1910.15002441406 2039 61394.6015625 2.09999990463257
"1" "10" -1541.28002929688 3098 0 2509.61987304688 2707 60757.4609375 2.09999990463257
"1" "10" 894.519958496094 6209 9441.66015625 3199.68994140625 3555 58985.8984375 2.09999990463257
"1" "10" -4303.1201171875 363 0 2071.71997070312 2152 63091.1953125 2.20000004768372
"1" "10" -4040.15991210938 1371 0 2308.7900390625 2487 60839.91015625 2.20000004768372
"1" "10" -2210.080078125 3235 0 3172.51000976562 3510 59234.65234375 2.20000004768372
"1" "10" -2746.63989257812 1501 0 2563.97998046875 2825 59480.703125 2.20000004768372
"1" "10" -1867.31994628906 2499 0 2357.10986328125 2608 59231.421875 2.20000004768372
"1" "10" -306.279998779297 4268 0 3708.56005859375 3985 60989.7578125 2.20000004768372
"1" "10" -34.9599990844727 3293 0 2841.82006835938 2975 62602.1953125 2.20000004768372
"1" "10" 613.320007324219 4459 9014.25 2671.18994140625 2748 63704.1875 2.20000004768372
"1" "10" 983.440002441406 1947 33102.58203125 3081.90991210938 3297 61260.5546875 2.29999995231628
"1" "10" 3211.76000976562 2639 79759.7265625 2639.47998046875 2905 59545.9375 2.29999995231628
"1" "10" 5000.7998046875 3844 85258.171875 2615.32006835938 2771 61854.06640625 2.29999995231628
"1" "10" 8045.35986328125 7385 71396.171875 3412.60009765625 3826 58454.82421875 2.29999995231628
"1" "10" 4246.8798828125 2878 96707.2734375 1952.42993164062 2041 62692.03515625 2.29999995231628
"1" "10" 6822.52001953125 3108 143861.234375 1022.27001953125 1136 58974.90234375 2.29999995231628
"1" "10" 6013.8798828125 2621 150372.25 1994.7099609375 2049 63799.56640625 2.40000009536743
"1" "10" 9636.7998046875 4371 144488.0625 3488.10009765625 3815 59920.3515625 2.40000009536743
"1" "10" 10374 6609 102870.3984375 3868.61987304688 4379 57897.66796875 2.40000009536743
"1" "10" 6319.39990234375 2325 178128.265625 822.950012207031 880 61287.33203125 2.40000009536743
"1" "10" 7585.56005859375 2978 166933.265625 1238.19995117188 1348 60197.828125 2.40000009536743
"1" "10" 8044.60009765625 3048 172969.46875 1513.02001953125 1712 57918.9765625 2.40000009536743
"1" "10" 12845.51953125 9379 89758.3984375 3584.73999023438 3736 62882.63671875 2.40000009536743
"1" "10" 6035.16015625 2717 145572.421875 1553.7900390625 1794 56760.97265625 2.40000009536743
"1" "10" 8509.7197265625 4852 114940.8515625 2545.85986328125 2869 58154.5703125 2.5
"1" "10" 8493.759765625 4537 122690.546875 1378.63000488281 1600 56468.68359375 2.5
"1" "10" 7341.60009765625 3692 130319.3671875 1873.91003417969 2030 60496.83203125 2.5
"1" "10" 4758.35986328125 2755 113191.9765625 1170.25 1205 63646.0625 2.5
"1" "10" 4995.47998046875 3899 83966.09375 2935.43994140625 3200 60117.8125 2.5
"1" "10" 5419.56005859375 4349 81668.4921875 2337.47998046875 2594 59055.1640625 2.5
"1" "10" 9452.8798828125 9748 63551.90625 3809.72998046875 4185 59659.3671875 2.5
"1" "10" 5495.56005859375 5021 71730.1484375 2838.80004882812 3171 58670.32421875 2.5
"1" "10" 1848.31994628906 3501 34599.11328125 2727.06005859375 3029 59003.171875 2.59999990463257
"1" "10" 1352.0400390625 2736 32385.708984375 2517.169921875 2844 58004.65625 2.59999990463257
"1" "10" 957.599975585938 2800 22413.3125 2191.01000976562 2573 55806.4609375 2.59999990463257
"1" "10" 1038.92004394531 3055 22286.9609375 2526.22998046875 2723 60800.21875 2.59999990463257
"1" "10" 3819.76000976562 5719 43771.953125 3417.1298828125 3784 59182.08984375 2.59999990463257
"1" "10" 1764.71997070312 3934 29398.2421875 2363.14990234375 2618 59156.37890625 2.59999990463257
"1" "10" -440.799987792969 737 0 1085.68994140625 1180 60298.11328125 2.59999990463257
"1" "10" 1719.88000488281 3437 32794.31640625 3693.4599609375 3963 61078.625 2.59999990463257
"1" "10" 5607.27978515625 9388 39143.44921875 4220.4501953125 4607 60037.2109375 2.59999990463257
"1" "10" 5428.68017578125 3692 96363.484375 4918.06982421875 2790 115523.53125 2.59999990463257
"1" "10" 3602.39990234375 4001 59006.96875 2071.71997070312 2242 60558.5390625 2.70000004768372
"1" "10" 5502.39990234375 5751 62703.05859375 6295.18994140625 4900 84196.234375 2.70000004768372
"1" "10" 1298.07995605469 1875 45371.18359375 3024.53002929688 3265 60709.22265625 2.70000004768372
"1" "10" 1662.88000488281 3740 29138.638671875 3545.47998046875 2943 78952.28125 2.70000004768372
"1" "10" 136.039993286133 1327 6718.55029296875 2441.669921875 2819 56763.84375 2.70000004768372
"1" "10" 2450.23999023438 3453 46504.17578125 2406.93994140625 2675 58968.67578125 2.70000004768372
"1" "10" -86.6399993896484 1560 0 1612.67993164062 1862 56760.796875 2.79999995231628
"1" "10" 345.799987792969 2245 10094.5869140625 2364.65991210938 2529 61277.32421875 2.79999995231628
"1" "10" 4718.080078125 7632 40514.16796875 2696.85986328125 2787 63416.37109375 2.79999995231628
"1" "10" 1867.31994628906 3877 31564.787109375 2357.10986328125 2433 63491.8046875 2.79999995231628
"1" "10" -389.880004882812 855 0 2189.5 2497 57465.38671875 2.79999995231628
"1" "10" 902.880004882812 4512 13114.171875 2535.2900390625 2821 58898.5390625 2.79999995231628
"1" "10" 418.760009765625 3043 9018.6845703125 3074.35986328125 3149 63982.61328125 2.90000009536743
"1" "10" -3001.23999023438 1201 0 1587.01000976562 1852 56158.90234375 2.90000009536743
"1" "10" -1624.88000488281 2893 0 1940.34997558594 2040 62334.69140625 2.90000009536743
"1" "10" -1704.67993164062 2224 0 2248.38989257812 2575 57223.4921875 2.90000009536743
"1" "10" 655.119995117188 4120 10420.861328125 2864.46997070312 2999 62596.16796875 2.90000009536743
"1" "10" -701.47998046875 1682 0 1319.73999023438 1390 62223.3671875 2.90000009536743
"1" "10" -1067.0400390625 1491 0 1303.13000488281 1386 61617.55859375 2.90000009536743
"1" "10" 2379.56005859375 6084 25632.291015625 2856.919921875 2936 63770.80859375 3
"1" "10" 707.559997558594 3658 12676.5048828125 2355.60009765625 2438 63321.0078125 3
"1" "10" 1443.23999023438 2135 44301.71875 1343.90002441406 1492 59030.71875 3
"1" "10" 1609.67993164062 4187 25195.123046875 3882.2099609375 4105 61979.171875 3
"1" "10" 850.440002441406 3129 17812.220703125 2406.93994140625 2719 58014.421875 3
"1" "10" 17571.958984375 21374 53878.3515625 5389.18994140625 5662 62378.3046875 3
"1" "10" 5858.080078125 6084 63102.41796875 3364.28002929688 3654 60339.75 3
"1" "10" 3302.19995117188 2740 78982.84375 2227.25 2442 59772.75 3.09999990463257
"1" "10" 4132.8798828125 4458 60756.484375 2311.81005859375 2557 59251.77734375 3.09999990463257
"1" "10" 3685.23999023438 2743 88048.078125 1990.17993164062 2305 56585.00390625 3.09999990463257
"1" "10" 7087 7034 66029.8046875 3616.44995117188 3647 64987.0234375 3.09999990463257
"1" "10" 3587.19995117188 2801 83931 2050.580078125 2261 59436.890625 3.09999990463257
"1" "10" 9076.6796875 7359 80832.8984375 3140.80004882812 3370 61078.77734375 3.09999990463257
"1" "10" 12922.2802734375 8452 100198.125 6535.27978515625 4671 91692.6015625 3.09999990463257
"1" "10" 22964.919921875 22324 67417.53125 9195.900390625 7444 80959.5078125 3.09999990463257
"1" "10" 5562.43994140625 4193 86940.15625 3462.42993164062 3772 60157.42578125 3.09999990463257
"1" "10" 7032.27978515625 5539 83204.09375 3080.39990234375 2452 82331.6015625 3.09999990463257
"1" "10" 5054.759765625 2992 110718.1640625 2049.07006835938 2423 55422.1484375 3.09999990463257
"1" "10" 5657.43994140625 4018 92276.25 1935.81994628906 1936 65529.90234375 3.09999990463257
"1" "10" 39170.3984375 42558 60319.359375 11859.5400390625 11173 69562.9453125 3.09999990463257
"1" "10" 5502.39990234375 3808 94696.765625 1679.11999511719 1837 59903.54296875 3.09999990463257
"1" "10" 7226.83984375 4869 97272.1640625 1958.46997070312 2146 59809.08984375 3.09999990463257
"1" "10" 5383.83984375 2485 141986.046875 1753.10998535156 1945 59070.34375 3.20000004768372
"1" "10" 7382.64013671875 2836 170602.484375 2793.5 2850 64236.77734375 3.20000004768372
"1" "10" 7665.35986328125 3655 137443.796875 2420.53002929688 2691 58949.03515625 3.20000004768372
"1" "10" 5826.919921875 2224 171705.5 1197.42993164062 1139 68897.953125 3.20000004768372
"1" "10" 4965.83984375 1844 176486.59375 1106.82995605469 1308 55456.58984375 3.20000004768372
"1" "10" 7125 3231 144519.953125 1591.5400390625 1885 55333.2421875 3.20000004768372
"1" "10" 7683.60009765625 3974 126711.7265625 2005.28002929688 2216 59304.16796875 3.20000004768372
"1" "10" 15235.7197265625 11885 84012.4765625 3830.86987304688 4183 60019.09765625 3.20000004768372
"1" "10" 5095.0400390625 1717 194472.0625 658.359985351562 695 62080.98046875 3.29999995231628
"1" "10" 13857.080078125 10734 84603.84375 3551.52001953125 3796 61315.17578125 3.29999995231628
"1" "10" 7262.56005859375 3282 145021.046875 2147.21997070312 2349 59906.43359375 3.29999995231628
"1" "10" 6605.16015625 3770 114821.1640625 2607.77001953125 2763 61854.07421875 3.29999995231628
"1" "10" 29029.71875 29579 64318.99609375 7993.93994140625 8016 65355.6484375 3.29999995231628
"1" "10" 5995.64013671875 4037 97332.2421875 1482.81994628906 1546 62857.75390625 3.29999995231628
"1" "10" 8481.599609375 6807 81658.609375 2875.0400390625 3079 61194.74609375 3.29999995231628
"1" "10" 5655.919921875 3645 101691.7421875 3056.23999023438 3340 59968.19140625 3.29999995231628
"1" "10" 12300.599609375 11474 70257.2890625 5147.58984375 5211 64738.5234375 3.29999995231628
"1" "10" 5513.7998046875 2377 152020.359375 1828.60998535156 2094 57230.078125 3.40000009536743
"1" "10" 5389.16015625 3668 96287.8984375 1534.16003417969 1740 57783.17578125 3.40000009536743
"1" "10" 4439.16015625 2721 106918.3359375 1824.07995605469 1989 60102.01171875 3.40000009536743
"1" "10" 3751.35986328125 2740 89725.9609375 1432.98999023438 1638 57333.59765625 3.40000009536743
"1" "10" 1810.31994628906 1596 74336.5546875 1673.07995605469 1785 61426.87890625 3.40000009536743
"1" "10" 3940.59985351562 3323 77716.2578125 2692.330078125 3104 56844.24609375 3.40000009536743
"1" "10" 1567.88000488281 4245 24205.556640625 3202.7099609375 3489 60158.4453125 3.5
"1" "10" 809.399963378906 2453 21624.474609375 1580.96997070312 1650 62794.2109375 3.5
"1" "10" 2759.56005859375 5826 31041.970703125 3190.6298828125 3406 61391.9921875 3.5
"1" "10" -1867.31994628906 1300 0 1232.16003417969 1401 57638 3.5
"1" "10" -643.719970703125 2970 0 3610.40991210938 3840 61617.6640625 3.5
"1" "10" -2457.84008789062 369 0 1063.0400390625 1306 53344.09765625 3.59999990463257
"1" "10" 3394.15991210938 8876 25060.80078125 4303.5 4579 61592.9609375 3.59999990463257
"1" "10" -87.4000015258789 4130 0 2684.78002929688 2753 63912.01171875 3.59999990463257
"1" "10" 533.52001953125 7133 4901.83203125 4907.5 4901 65622.921875 3.59999990463257
"1" "10" -86.6399993896484 4940 0 3676.85009765625 3760 64086.71484375 3.59999990463257
"1" "10" -1329.23999023438 2912 0 4421.27978515625 3425 84599.4140625 3.59999990463257
"1" "10" 2282.28002929688 8978 16659.77734375 5875.41015625 6313 60993.328125 3.59999990463257
"1" "10" -3353.11987304688 1386 0 1988.67004394531 2182 59729.375 3.59999990463257
"1" "10" -2361.32006835938 2689 0 1982.63000488281 2217 58607.87109375 3.59999990463257
"1" "10" -2748.919921875 1386 0 2533.78002929688 2756 60251.74609375 3.59999990463257
"1" "10" -2940.43994140625 1057 0 1253.30004882812 1303 63036.28125 3.70000004768372
"1" "10" -2688.8798828125 790 0 1405.80993652344 1484 62082.9921875 3.70000004768372
"1" "10" -2699.52001953125 350 0 899.960021972656 955 61758.9375 3.70000004768372
"1" "10" -120.839996337891 4124 0 2696.85986328125 2966 59589.140625 3.70000004768372
"1" "10" -1208.40002441406 1864 0 2181.94995117188 2556 55945.33203125 3.70000004768372
"1" "10" -373.919982910156 3288 0 3112.10986328125 3525 57859.640625 3.70000004768372
"1" "10" 207.479995727539 4366 3114.38598632812 3001.8798828125 3187 61729.27734375 3.70000004768372
"1" "10" 1623.35998535156 3272 32514.828125 5442.0400390625 3124 114164.390625 3.70000004768372
"1" "10" 995.599975585938 3527 18499.474609375 1614.18994140625 1823 58029.37109375 3.70000004768372
"1" "10" 2814.28002929688 5574 33088.74609375 2459.7900390625 2604 61906.609375 3.70000004768372
"1" "10" -748.599975585938 729 0 283.880004882812 306 60798.56640625 3.79999995231628
"1" "10" 2605.28002929688 4484 38077.52734375 1665.53002929688 1906 57267.671875 3.79999995231628
"1" "10" 443.839996337891 1844 15774.130859375 1377.11999511719 1543 58490.56640625 3.79999995231628
"1" "10" 9891.3994140625 12296 52719.8046875 6711.9501953125 5664 77661.4296875 3.79999995231628
"1" "10" 3252.80004882812 3470 61433.86328125 3068.32006835938 3398 59177.58203125 3.79999995231628
"1" "10" 4846.52001953125 5172 61411.74609375 2331.43994140625 2598 58811.875 3.79999995231628
"1" "10" 2945 3135 61564.12109375 2115.51000976562 2285 60674.86328125 3.79999995231628
"1" "10" 17242.119140625 13724 82336.015625 9618.7001953125 5046 124924.921875 3.90000009536743
"1" "10" 5543.43994140625 5982 60731.33984375 2628.90991210938 2773 62130.62890625 3.90000009536743
"1" "10" 3690.56005859375 1357 178234.734375 767.080017089844 816 61607.0546875 3.90000009536743
"1" "10" 18716.51953125 18069 67884.546875 8946.75 6821 85960.15625 3.90000009536743
"1" "10" 5247.7998046875 4099 83903.34375 2443.17993164062 2678 59789.48828125 3.90000009536743
"1" "10" 4157.9599609375 3637 74923.3046875 2053.60009765625 2274 59184.14453125 3.90000009536743
"1" "10" 3827.35986328125 3127 80214.21875 1537.17993164062 1649 61091.94921875 3.90000009536743
"1" "10" 9563.83984375 8868 70678.375 3386.92993164062 3603 61605.83984375 3.90000009536743
"1" "10" 5993.35986328125 4596 85461.453125 2485.4599609375 2707 60172.5546875 3.90000009536743
"1" "10" 5082.1201171875 3946 84404.921875 1914.67993164062 2070 60618.58203125 3.90000009536743
"1" "10" 9367 8064 76125.4609375 4478.66015625 4661 62972.2109375 4
"1" "10" 3575.0400390625 1858 126100.03125 1052.46997070312 1180 58453.109375 4
"1" "10" 5053.23974609375 3047 108686.953125 942.239990234375 903 68383.8671875 4
"1" "10" 5036.52001953125 2865 115208.859375 2043.03002929688 2207 60666.98046875 4
"1" "10" 15155.16015625 12571 79007.9296875 8306.509765625 5585 97470.9765625 4
"1" "10" 5332.16015625 3595 97204.0234375 1487.34997558594 1575 61888.87109375 4
"1" "10" 5711.39990234375 4188 89374.953125 3158.919921875 3475 59574.95703125 4
"1" "10" 5247.0400390625 3525 97551.78125 1825.58996582031 2066 57909.90234375 4
"1" "10" 6583.1201171875 4909 87885.796875 2047.55993652344 2280 58854.77734375 4
"1" "10" 6092.919921875 4807 83067.5234375 3392.96997070312 3686 60326.015625 4
"1" "10" 3728.56005859375 1626 150279.78125 1313.69995117188 1311 65670.9609375 4
"1" "10" 4736.31982421875 3557 87264.3984375 2687.80004882812 2933 60057.16796875 4
"1" "10" 5317.7197265625 4472 77929.8046875 2124.57006835938 2350 59249.28515625 4.09999990463257
"1" "10" 8246 6273 86148.5625 3468.46997070312 3730 60940.921875 4.09999990463257
"1" "10" 6279.8798828125 4985 82559.3203125 2634.94995117188 2905 59443.7421875 4.09999990463257
"1" "10" 5088.9599609375 3815 87420.7265625 2570.02001953125 2917 57740.4296875 4.09999990463257
"1" "10" 1832.35998535156 1310 91668.3515625 567.760009765625 677 54961.18359375 4.09999990463257
"1" "10" 3588.71997070312 2289 102748.0859375 1218.56994628906 1343 59464.03515625 4.09999990463257
"1" "10" 5469.7197265625 3554 100862.0078125 2755.75 2790 64731.484375 4.09999990463257
"1" "10" 3292.32006835938 2324 92842.296875 1251.7900390625 1314 62433.26953125 4.09999990463257
"1" "10" 5548.759765625 5486 66285.734375 2873.53002929688 3357 56097.609375 4.09999990463257
"1" "10" 3731.59985351562 3634 67296.125 2198.56005859375 2277 63278.359375 4.09999990463257
"1" "10" 2523.9599609375 1858 89025.9609375 1685.16003417969 1709 64621.79296875 4.09999990463257
"1" "10" 3119.0400390625 2253 90727.65625 2040.01000976562 2264 59052.16015625 4.09999990463257
"1" "10" 8663.240234375 8992 63139.91796875 5177.7900390625 5442 62354.21484375 4.09999990463257
"1" "10" 3225.43994140625 2681 78844.625 2197.05004882812 2319 62089.640625 4.19999980926514
"1" "10" 3730.07983398438 3882 62971.28515625 2396.36987304688 2826 55572.71875 4.19999980926514
"1" "10" 3792.39990234375 3908 63597.421875 2998.85986328125 3537 55564.96484375 4.19999980926514
"1" "10" 3792.39990234375 3388 73358.5390625 1375.60998535156 1417 63621.71875 4.19999980926514
"1" "10" 1881 2786 44247.390625 1722.91003417969 1758 64227.890625 4.19999980926514
"1" "10" 1375.59997558594 794 113540.703125 453 419 70853.9609375 4.30000019073486
"1" "10" 8271.080078125 7950 68182.828125 3322 3355 64891.3828125 4.30000019073486
"1" "10" 2657.71997070312 1527 114064.3984375 816.909973144531 920 58192.40625 4.30000019073486
"1" "10" 5185.47998046875 4067 83559.2890625 3186.10009765625 3400 61413.015625 4.30000019073486
"1" "10" 3724 3223 75723.2578125 2432.60986328125 2673 59642.16796875 4.30000019073486
"1" "10" 3882.83984375 3347 76028.0234375 2867.48999023438 2979 63082.85546875 4.30000019073486
"1" "10" 4995.47998046875 3914 83644.2890625 2406.93994140625 2635 59863.83984375 4.30000019073486
"1" "10" 1871.88000488281 1950 62910.52734375 2713.46997070312 3003 59217.4375 4.40000009536743
"1" "10" 8608.51953125 8159 69146.6953125 5875.41015625 4447 86586.671875 4.40000009536743
"1" "10" 1037.40002441406 1711 39735.26953125 1044.92004394531 1177 58181.71484375 4.40000009536743
"1" "10" 495.519989013672 2367 13719.64453125 2159.30004882812 2391 59185.23828125 4.40000009536743
"1" "10" -854.239990234375 2348 0 2637.96997070312 2898 59655.625 4.40000009536743
"1" "10" 4557.7197265625 7821 38191.37109375 4776.1298828125 5047 62018.71484375 4.5
"1" "10" 18.2399997711182 2632 454.170471191406 1269.91003417969 1422 58526.6015625 4.5
"1" "10" 2719.28002929688 7697 23153.2734375 4134.3798828125 4377 61903.296875 4.5
"1" "10" -3340.9599609375 1284 0 2449.21997070312 2548 62995.3203125 4.5
"1" "10" 3000.47998046875 10253 19178.724609375 3426.18994140625 3743 59988.98828125 4.5
"1" "10" -2314.19995117188 3473 0 3113.61987304688 3539 57658.71484375 4.5
"1" "10" -3774.919921875 1497 0 2252.919921875 2462 59970.49609375 4.5
"1" "10" -121.599998474121 6763 0 3978.84985351562 4339 60096.31640625 4.5
"1" "10" -3586.43994140625 1650 0 1591.5400390625 1639 63638.296875 4.5
"1" "10" -4652.7197265625 586 0 1582.47998046875 1808 57361.3984375 4.59999990463257
"1" "10" -3334.11987304688 2103 0 2018.86999511719 2280 58030.1171875 4.59999990463257
"1" "10" -4097.919921875 1303 0 2130.61010742188 2345 59544.421875 4.59999990463257
"1" "10" -1428.79992675781 2342 0 4617.580078125 3215 94126.828125 4.59999990463257
"1" "10" -2232.8798828125 2444 0 3362.77001953125 3591 61370.7890625 4.59999990463257
"1" "10" -1999.55993652344 1322 0 1715.35998535156 1825 61598.81640625 4.59999990463257
"1" "10" 8039.27978515625 13951 37765.19921875 8193.259765625 7754 69248.5859375 4.59999990463257
"1" "10" 732.640014648438 3467 13848.9453125 2926.3798828125 2928 65499.73828125 4.59999990463257
"1" "10" 2649.35986328125 3461 50167.13671875 3864.09008789062 4254 59529.1484375 4.69999980926514
"1" "10" 1439.43994140625 3374 27959.435546875 2249.89990234375 2345 62878.2265625 4.69999980926514
"1" "10" 1776.11999511719 3448 33758.64453125 1294.06994628906 1302 65136.84375 4.69999980926514
"1" "10" 4421.68017578125 3374 85885.9609375 1996.21997070312 2227 58744.6171875 4.69999980926514
"1" "10" 4430.0400390625 3741 77606.8203125 3057.75 3368 59499.0234375 4.69999980926514
"1" "10" 7478.39990234375 4707 104122.4609375 1824.07995605469 1902 62851.1640625 4.69999980926514
"1" "10" 8450.439453125 5963 92874.0703125 2097.38989257812 2303 59684.99609375 4.69999980926514
"1" "10" 8668.5595703125 6275 90534.296875 1780.2900390625 2064 56527.65625 4.69999980926514
"1" "10" 7986.080078125 3186 164273.625 1420.91003417969 1532 60783.78515625 4.80000019073486
"1" "10" 9395.1201171875 4888 125965.3515625 2961.10986328125 3357 57807.35546875 4.80000019073486
"1" "10" 13898.8798828125 9873 92259.3984375 4176.66015625 4412 62040.25390625 4.80000019073486
"1" "10" 11906.16015625 7642 102104.4375 2470.35986328125 2627 61628.2890625 4.80000019073486
"1" "10" 9640.599609375 4827 130890.0703125 2557.93994140625 2799 59891.8046875 4.80000019073486
"1" "10" 8624.4794921875 4087 138295.546875 1134.01000976562 1247 59597.8203125 4.80000019073486
"1" "10" 6871.16015625 2105 213923.21875 732.349975585938 779 61611.4140625 4.90000009536743
"1" "10" 10727.3994140625 6765 103921.78125 2684.78002929688 2796 62929.09765625 4.90000009536743
"1" "10" 8248.2802734375 4849 111478.515625 2038.5 2293 58262.1640625 4.90000009536743
"1" "10" 9176.240234375 7042 85398.1875 3119.65991210938 3411 59938.4453125 4.90000009536743
"1" "10" 4464.23974609375 2567 113972.8984375 2755.75 3064 58942.83203125 4.90000009536743
"1" "10" 3207.9599609375 2130 98702.7578125 1253.30004882812 1292 63572.96484375 5
"1" "10" 2828.71997070312 3864 47976.9609375 1262.35998535156 1579 52393.93359375 5
"1" "10" 1406 1761 52324.59765625 2621.35986328125 2748 62515.80859375 5
"1" "10" -244.720001220703 1678 0 1599.08996582031 1709 61321.21875 5
"1" "10" 1030.55993652344 3048 22158.390625 2624.3798828125 2866 60010.9453125 5
"1" "10" 2498.8798828125 5806 28206.439453125 4240.080078125 4361 63718.84765625 5
"1" "10" 6597.56005859375 7262 59539.75390625 5624.75 3570 103255.9296875 5
"1" "10" -665.760009765625 3409 0 3693.4599609375 3844 62969.4609375 5.09999990463257
"1" "10" -2226.80004882812 511 0 1647.41003417969 1759 61378.43359375 5.09999990463257
"1" "10" 525.919982910156 4872 7074.4443359375 3584.73999023438 3889 60408.71875 5.09999990463257
"1" "10" -989.519958496094 2347 0 1312.18994140625 1565 54949.31640625 5.09999990463257
"1" "10" -224.199996948242 2870 0 2855.40991210938 3229 57953.59375 5.09999990463257
"1" "10" -2348.39990234375 1480 0 1475.27001953125 1676 57686.93359375 5.09999990463257
"1" "10" -250.800003051758 2998 0 2462.81005859375 2623 61533.6328125 5.09999990463257
"1" "10" -1940.28002929688 1840 0 2683.27001953125 2987 58872.0390625 5.19999980926514
"1" "10" 1361.919921875 3294 27096.169921875 3971.30004882812 2945 88374.578125 5.19999980926514
"1" "10" 1890.88000488281 6555 18904.763671875 4279.33984375 4625 60638.015625 5.19999980926514
"1" "10" -2273.919921875 1123 0 2206.11010742188 2397 60316.91015625 5.19999980926514
"1" "10" 22207.958984375 18269 79666.1484375 10452.2197265625 5167 132571.4375 5.19999980926514
"1" "10" 72.9599990844727 1936 2469.7861328125 2887.11987304688 3092 61193.49609375 5.19999980926514
"1" "10" 2647.84008789062 3441 50429.7734375 4099.64990234375 3066 87630.3515625 5.19999980926514
"1" "10" 1975.23999023438 3418 37872.828125 2163.830078125 2432 58309.52734375 5.19999980926514
"1" "10" 2788.43994140625 3326 54943.83984375 3543.96997070312 3963 58606.515625 5.30000019073486
"1" "10" 3157.0400390625 2634 78549.6484375 2754.23999023438 3169 56958.62109375 5.30000019073486
"1" "10" 4753.7998046875 4712 66117.359375 3223.85009765625 3600 58688.40234375 5.30000019073486
"1" "10" 1704.67993164062 887 125950.28125 534.539978027344 597 58679.41796875 5.30000019073486
"1" "10" 31556.71875 37346 55376.77734375 11078.8701171875 11023 65868.171875 5.30000019073486
"1" "10" 4735.56005859375 4301 72157.5625 2074.73999023438 2264 60057.4921875 5.30000019073486
"1" "10" 2648.59985351562 2369 73270.8515625 774.630004882812 881 57623.328125 5.30000019073486
"1" "10" 4611.68017578125 4084 74003.6875 1676.09997558594 1878 58490.359375 5.30000019073486
"1" "10" 11070.919921875 10937 66338.46875 4015.09008789062 4033 65244.96484375 5.30000019073486
"1" "10" 3654.83984375 2985 80242.40625 1529.63000488281 1636 61274.95703125 5.30000019073486
"1" "10" 6477.47998046875 4728 89785.984375 2370.69995117188 2522 61604.359375 5.30000019073486
"1" "10" 4451.31982421875 3010 96917.5 1596.06994628906 1859 56266.83203125 5.30000019073486
"1" "10" 11791.3994140625 10660 72491.671875 5615.68994140625 6095 60382.2578125 5.40000009536743
"1" "10" 5543.43994140625 3934 92347.453125 1636.83996582031 1805 59430.4453125 5.40000009536743
"1" "10" 3824.32006835938 2637 95043.8515625 2094.36987304688 2270 60465.4765625 5.40000009536743
"1" "10" 2388.67993164062 2172 72073.9140625 2248.38989257812 2455 60020.5625 5.5
"1" "10" 3703.47998046875 5138 47238.4765625 2538.31005859375 2721 61135.86328125 5.5
"1" "10" 715.159973144531 2745 17074.216796875 3337.10009765625 3750 58320.05078125 5.5
"1" "10" -617.880004882812 488 0 6663.6298828125 7435 58736.73828125 5.5
"1" "10" 3409.35986328125 5138 43486.9296875 4048.31005859375 4458 59513.25 5.5
"1" "10" 9854.16015625 13544 47681.796875 5961.47998046875 6364 61390.87890625 5.5
"1" "10" 567.719970703125 2853 13041.0439453125 2206.11010742188 2456 58867.93359375 5.5
"1" "10" -44.8400001525879 1654 0 1281.98999023438 1357 61913.40625 5.59999990463257
"1" "10" 2491.28002929688 5062 32253.7578125 3432.22998046875 3833 58683.69921875 5.59999990463257
"1" "10" 4211.16015625 7127 38723.53125 3154.38989257812 3250 63608.03125 5.59999990463257
"1" "10" 4553.16015625 7363 40526.40625 2361.63989257812 2545 60814.3125 5.59999990463257
"1" "10" 3084.83984375 2403 84131.53125 2184.96997070312 2424 59073.51171875 5.59999990463257
"1" "10" 6604.39990234375 5827 74279.3828125 3048.68994140625 3234 61780.75390625 5.69999980926514
"1" "10" 5285.0400390625 3216 107699.1171875 1331.81994628906 1337 65282.0859375 5.69999980926514
"1" "10" 8968 8224 71464.84375 3545.47998046875 3632 63974.83203125 5.69999980926514
"1" "10" 3889.67993164062 2340 108937.6328125 1662.51000976562 1739 62653.39453125 5.69999980926514
"1" "10" 5092.759765625 2703 123477.2734375 1834.65002441406 1908 63016.57421875 5.69999980926514
"1" "10" 6990.47998046875 5287 86651.8125 2115.51000976562 2310 60018.2109375 5.69999980926514
"1" "10" 8972.5595703125 8089 72694.484375 3293.31005859375 3492 61807.09765625 5.69999980926514
"1" "10" 6605.919921875 4382 98796.3515625 1519.05993652344 1497 66501.75 5.69999980926514
"1" "10" 6232.759765625 3298 123853.8984375 981.5 1038 61968.7734375 5.69999980926514
"1" "10" 6173.47998046875 4054 99799.015625 2681.76000976562 3094 56804.078125 5.69999980926514
"1" "10" 4196.7197265625 2125 129428.8125 2062.65991210938 2252 60025.96484375 5.69999980926514
"1" "10" 3739.19995117188 1166 210164.84375 501.320007324219 480 68446.8984375 5.80000019073486
"1" "10" 3822.80004882812 1418 176679.125 1668.55004882812 1819 60115.50390625 5.80000019073486
"1" "10" 8031.6796875 7668 68644.2578125 3685.90991210938 3907 61827.43359375 5.80000019073486
"1" "10" 3547.67993164062 2893 80366.6640625 2727.06005859375 2867 62337.15234375 5.80000019073486
"1" "10" 8164.6796875 7149 74846.8984375 2872.02001953125 3040 61914.703125 5.80000019073486
"1" "10" 2394.76000976562 1497 104838.34375 1340.88000488281 1376 63863.30859375 5.80000019073486
"1" "10" 8262.7197265625 8583 63090.48046875 4921.08984375 5095 63299.02734375 5.80000019073486
"1" "10" -359.47998046875 557 0 776.140014648438 977 52062.5546875 5.80000019073486
"1" "10" 2242 3129 46958.04296875 2776.88989257812 3087 58952.46484375 5.80000019073486
"1" "10" 983.440002441406 3091 20851.08984375 2805.580078125 3189 57656.47265625 5.90000009536743
"1" "10" 1818.67993164062 3773 31589.984375 3032.080078125 3368 58999.52734375 5.90000009536743
"1" "10" -133.759994506836 2288 0 2624.3798828125 2826 60860.359375 5.90000009536743
"1" "10" -968.239990234375 1886 0 1665.53002929688 1691 64548.890625 5.90000009536743
"1" "10" -803.320007324219 1759 0 1748.57995605469 1930 59375.61328125 5.90000009536743
"1" "10" -180.119995117188 2593 0 1611.17004394531 1856 56890.96875 5.90000009536743
"1" "10" 23832.83984375 29811 52393.71484375 12957.3095703125 11473 74014.6640625 5.90000009536743
"1" "10" -1320.11999511719 1774 0 1349.93994140625 1467 60306.51953125 6
"1" "10" 446.880004882812 5069 5777.615234375 3261.60009765625 3542 60347.88671875 6
"1" "10" -962.159973144531 3265 0 3223.85009765625 3341 63238.02734375 6
"1" "10" -1022.20001220703 2178 0 3222.34008789062 3472 60823.5234375 6
"1" "10" -839.039978027344 1939 0 2000.75 2162 60648.08203125 6
"1" "10" -549.47998046875 2685 0 2766.32006835938 2962 61206.46484375 6
"1" "10" -1947.88000488281 1968 0 2044.5400390625 2130 62906.5625 6
"1" "10" -655.119995117188 2602 0 1476.78002929688 1662 58232.40625 6
"1" "10" 1715.31994628906 4145 27120.677734375 2456.77001953125 2557 62967.10546875 6
"1" "10" 358.720001220703 2182 10774.0947265625 1094.75 1266 56671.04296875 6.09999990463257
"1" "10" 2522.43994140625 4336 38125.14453125 2548.8798828125 2803 59594.50390625 6.09999990463257
"1" "10" 4045.47998046875 4352 60920.16796875 2681.76000976562 3102 56657.58203125 6.09999990463257
"1" "10" 7262.56005859375 7428 64076.3515625 3415.61987304688 3698 60531.6640625 6.09999990463257
"1" "10" 27969.51953125 31682 57856.5234375 7688.919921875 7925 63583.73046875 6.09999990463257
"1" "10" 4484 3689 79659.3671875 2551.89990234375 2866 58353.5625 6.09999990463257
"1" "10" 7100.6796875 5560 83696.0703125 2486.96997070312 2449 66552.0859375 6.09999990463257
"1" "10" 4828.27978515625 2484 127385.734375 1303.13000488281 1407 60697.890625 6.09999990463257
"1" "10" 12638.7998046875 11876 69745.3984375 4492.25 4893 60168.421875 6.09999990463257
"1" "10" 4477.919921875 2769 105982.296875 1490.36999511719 1692 57726.296875 6.09999990463257
"1" "10" 6573.23974609375 3336 129131.8515625 1846.72998046875 2049 59066.515625 6.19999980926514
"1" "10" 6460 4028 105104.90625 2092.86010742188 2308 59427.0703125 6.19999980926514
"1" "10" 6399.19970703125 3977 105450.8359375 1701.77001953125 1887 59102.9140625 6.19999980926514
"1" "10" 7583.27978515625 4379 113491.171875 1884.47998046875 2148 57495.94140625 6.19999980926514
"1" "10" 7639.52001953125 5019 99753.6640625 3285.76000976562 3468 62092.1484375 6.19999980926514
"1" "10" 7929.83984375 3327 156203.78125 2080.78002929688 2355 57904.8828125 6.19999980926514
"1" "10" 6719.919921875 2976 147982.75 1263.86999511719 1380 60021.00390625 6.19999980926514
"1" "10" 24209.798828125 23736 66844.171875 7306.89013671875 7516 63712.66015625 6.19999980926514
"1" "10" 14110.919921875 12150 76113.03125 3888.25 4287 59440.24609375 6.19999980926514
"1" "10" 7793.0400390625 6820 74886.3203125 3077.3798828125 3331 60546.140625 6.19999980926514
"1" "10" 2382.59985351562 1220 127988.578125 871.27001953125 975 58563.640625 6.30000019073486
"1" "10" 3513.47998046875 2960 77790.34375 1374.09997558594 1511 59598.2890625 6.30000019073486
"1" "10" 2937.39990234375 2693 71483.640625 2369.18994140625 2518 61662.91796875 6.30000019073486
"1" "10" 1899.23999023438 2310 53882.50390625 1955.44995117188 2129 60193.6953125 6.30000019073486
"1" "10" 4779.64013671875 9246 33878.26953125 4681 4650 65972.9140625 6.30000019073486
"1" "10" 297.160003662109 3132 6217.96826171875 2751.21997070312 3108 58012.859375 6.30000019073486
"1" "10" -2466.9599609375 1469 0 1875.42004394531 2088 58863.76171875 6.30000019073486
"1" "10" -3050.63989257812 1631 0 1639.85998535156 1778 60444.24609375 6.40000009536743
"1" "10" -2318 1432 0 1781.80004882812 1910 61137.203125 6.40000009536743
"1" "10" -3496.76000976562 524 0 1520.56994628906 1595 62477.7890625 6.40000009536743
"1" "10" -1371.79992675781 2832 0 3332.57006835938 3788 57656.62890625 6.40000009536743
"1" "10" -2253.39990234375 1292 0 2299.72998046875 2462 61216.53125 6.40000009536743
"1" "10" -973.559997558594 2475 0 3080.39990234375 3386 59621.11328125 6.40000009536743
"1" "10" 819.279968261719 3568 15048.2998046875 2458.28002929688 2592 62155.02734375 6.40000009536743
"1" "10" 1637.0400390625 5656 18968.36328125 3782.55004882812 4113 60270.65625 6.40000009536743
"1" "10" 2029.9599609375 2947 45142.67578125 1522.07995605469 1626 61347.5 6.5
"1" "10" 8141.1201171875 10364 51479.78125 3065.30004882812 3287 61115.765625 6.5
"1" "10" 5708.35986328125 6198 60358.67578125 2388.82006835938 2704 57897.08203125 6.5
"1" "10" 28079.71875 32482 56653.9140625 8134.3701171875 8158 65346.171875 6.5
"1" "10" 9863.2802734375 10316 62659.9375 3512.26000976562 3593 64063.3125 6.5
"1" "10" 6995.7998046875 5720 80153.28125 3380.88989257812 3619 61224.09375 6.5
"1" "10" 4122.23974609375 2567 105241.5703125 2505.09008789062 2701 60782.51953125 6.5
"1" "10" 3339.43994140625 1397 156659.65625 733.859985351562 689 69802.96875 6.5
"1" "10" 15646.1201171875 9398 109106.6328125 6352.56982421875 4371 95246.40625 6.5
"1" "10" 9325.2001953125 6539 93460.2109375 2482.43994140625 2764 58860.05078125 6.5
"1" "10" 3957.32006835938 1458 177878.5625 224.990005493164 297 49646.28125 6.5
"1" "10" 5878.60009765625 2631 146430.984375 1993.19995117188 2229 58603.125 6.59999990463257
"1" "10" 7929.080078125 5114 101611.3046875 2124.57006835938 2366 58848.6171875 6.59999990463257
"1" "10" 8472.4794921875 4610 120445.2109375 3356.72998046875 3972 55384.3515625 6.59999990463257
"1" "10" 25633.279296875 23370 71882.8671875 11244.9697265625 9693 76029.1328125 6.59999990463257
"1" "10" 7635.7197265625 5389 92858.5234375 3026.0400390625 3305 60004.41015625 6.59999990463257
"1" "10" 9913.439453125 7314 88827.890625 5390.7001953125 4379 80677.078125 6.59999990463257
"1" "10" 7361.35986328125 7085 68092.3203125 3636.080078125 3729 63902.96484375 6.59999990463257
"1" "10" 9124.5595703125 9641 62025.42578125 3832.3798828125 4131 60798.55859375 6.59999990463257
"1" "10" 3862.32006835938 3266 77501.8359375 4185.72021484375 4568 60051.5234375 6.69999980926514
"1" "10" 2922.19995117188 2677 71538.765625 2749.7099609375 3018 59710.0703125 6.69999980926514
"1" "10" 22600.87890625 26465 55967.171875 7654.18994140625 7768 64575.8203125 6.69999980926514
"1" "10" 3524.11987304688 4302 53685.8984375 2693.84008789062 2802 63006.24609375 6.69999980926514
"1" "10" 2677.47998046875 3260 53825.55859375 1819.55004882812 2161 55180.953125 6.69999980926514
"1" "10" 4844.23974609375 6980 45483.10546875 5476.77001953125 4870 73701.3515625 6.69999980926514
"1" "10" 1533.67993164062 2877 34936.1328125 2660.61987304688 2964 58828.06640625 6.69999980926514
"1" "10" -249.279998779297 2826 0 1340.88000488281 1498 58662.15625 6.69999980926514
"1" "10" 6187.919921875 10524 38533.9765625 4869.75 4268 74775.9921875 6.69999980926514
"1" "10" -2229.080078125 1580 0 1787.83996582031 2037 57519.82421875 6.80000019073486
"1" "10" -1444.76000976562 2782 0 1730.4599609375 2030 55865.72265625 6.80000019073486
"1" "10" -1577 2893 0 1836.16003417969 1928 62414.203125 6.80000019073486
"1" "10" -1782.19995117188 338 0 1310.67993164062 1468 58512.75 6.80000019073486
"1" "10" -2245.80004882812 991 0 2147.21997070312 2284 61611.30078125 6.80000019073486
"1" "10" 2003.35998535156 6184 21230.951171875 3630.0400390625 3897 61046.53125 6.80000019073486
"1" "10" -1608.16003417969 1026 0 2299.72998046875 2530 59571.18359375 6.80000019073486
"1" "10" -177.080001831055 2719 0 3229.88989257812 3448 61390.38671875 6.90000009536743
"1" "10" 733.399963378906 2990 16074.9501953125 2198.56005859375 2393 60210.96875 6.90000009536743
"1" "10" -421.040008544922 1906 0 1239.7099609375 1382 58788.44140625 6.90000009536743
"1" "10" 9713.5595703125 13601 46804.48828125 4828.97998046875 4786 66124.5390625 6.90000009536743
"1" "10" 1467.55993652344 1989 48354.95703125 1824.07995605469 1714 69744.9765625 6.90000009536743
"1" "10" 743.279968261719 797 61118.6875 677.989990234375 719 61797.98828125 6.90000009536743
"1" "10" 6791.35986328125 8307 53578.734375 3317.46997070312 3636 59794.75 6.90000009536743
"1" "10" 4535.68017578125 3503 84855.9296875 1733.47998046875 1902 59729.41796875 7
"1" "10" 4458.16015625 3656 79915.203125 2210.63989257812 2447 59205.7578125 7
"1" "10" 4639.0400390625 2745 110755.6015625 2006.7900390625 2090 62926.7890625 7
"1" "10" 6482.7998046875 4842 87744.0625 2884.10009765625 3072 61527.46875 7
"1" "10" 7939.7197265625 6783 76712 2791.98999023438 3221 56807.16015625 7
"1" "10" 3004.28002929688 1396 141037.609375 298.980010986328 337 58142.296875 7
"1" "10" 6591.47998046875 5390 80144.5703125 2811.61987304688 3094 59554.72265625 7
"1" "10" 6577.0400390625 4743 90877.6875 2628.90991210938 2788 61796.35546875 7
"1" "10" 4166.31982421875 2462 110903.3046875 1340.88000488281 1622 54177.5078125 7
"1" "10" 6873.43994140625 6083 74051.90625 3054.72998046875 3299 60683.4765625 7
"1" "10" 7716.27978515625 5806 87098.5390625 2965.63989257812 3226 60246.8046875 7.09999990463257
"1" "10" 4663.35986328125 1993 153345.6875 1313.69995117188 1508 57091.94140625 7.09999990463257
"1" "10" 11656.1201171875 8601 88814.71875 3249.52001953125 2649 80392.8046875 7.09999990463257
"1" "10" 20645.400390625 11170 121129.5390625 11057.7294921875 4421 163917.53125 7.09999990463257
"1" "10" 7865.23974609375 6376 80843.21875 2939.96997070312 3213 59966.96875 7.09999990463257
"1" "10" 16961.6796875 18444 60268.95703125 4591.91015625 4886 61591.37109375 7.19999980926514
"1" "10" 4634.47998046875 3673 82691.3359375 2708.93994140625 3117 56956.39453125 7.19999980926514
"1" "10" 5842.1201171875 5844 65514.92578125 1810.48999023438 2059 57626.16796875 7.19999980926514
"1" "10" 2151.56005859375 1544 91324.25 1434.5 1610 58392.16796875 7.19999980926514
"1" "10" 2656.19995117188 2765 62957.22265625 2416 2636 60066.3828125 7.19999980926514
"1" "10" 1732.0400390625 3676 30878.935546875 2200.07006835938 2365 60965.66796875 7.19999980926514
"1" "10" 951.519958496094 1120 55677.51171875 1439.03002929688 1664 56675.64453125 7.19999980926514
"1" "10" 2594.63989257812 3444 49373.49609375 1573.42004394531 1629 63299.97265625 7.19999980926514
"1" "10" 2606.0400390625 3418 49967.65234375 2798.03002929688 3114 58886.2265625 7.19999980926514
"1" "10" 1611.19995117188 2901 36398.34375 2441.669921875 1706 93796.765625 7.30000019073486
"1" "10" 21888 18363 78116.4296875 8765.5498046875 6051 94936.2265625 7.30000019073486
"1" "10" 115.519996643066 1658 4566.17529296875 1488.85998535156 1601 60945.61328125 7.30000019073486
"1" "10" 3168.43994140625 6174 33632.47265625 3696.47998046875 3784 64020.22265625 7.30000019073486
"1" "10" 3076.47998046875 6260 32207.69921875 2850.8798828125 3115 59979.21484375 7.30000019073486
"1" "10" 1301.11999511719 3771 22612.091796875 3137.78002929688 3587 57328.55859375 7.40000009536743
"1" "10" 6622.64013671875 9751 44510.4453125 5310.669921875 5515 63107.90234375 7.40000009536743
"1" "10" -1139.23999023438 1807 0 1920.71997070312 2140 58820.7109375 7.40000009536743
"1" "10" 116.279998779297 3057 2492.81201171875 3196.669921875 3431 61060.02734375 7.40000009536743
"1" "10" 2750.43994140625 4275 42164.40625 4137.39990234375 2592 104609.8125 7.40000009536743
"1" "10" -1615 886 0 2026.42004394531 2197 60447.64453125 7.40000009536743
"1" "10" -2024.64001464844 223 0 715.739990234375 849 55249.3984375 7.40000009536743
"1" "10" 1567.11999511719 3411 30109.28515625 2385.80004882812 2656 58868.8984375 7.5
"1" "10" 1370.28002929688 2993 30004.234375 3439.78002929688 3692 61058.890625 7.5
"1" "10" 4332.759765625 7121 39875.265625 3409.580078125 3472 64357.7890625 7.5
"1" "10" 69.9199981689453 3525 1299.93688964844 3285.76000976562 3491 61683.0625 7.5
"1" "10" -187.720001220703 2685 0 3400.52001953125 3748 59460.109375 7.5
"1" "10" 9314.5595703125 13111 46559.296875 4887.8701171875 5348 59897.43359375 7.5
"1" "10" -252.31999206543 2318 0 2403.919921875 2591 60804.05078125 7.5
"1" "10" -782.799987792969 3373 0 2206.11010742188 2384 60645.8203125 7.5
"1" "10" -1360.40002441406 2899 0 3453.36987304688 3752 60319.83984375 7.5
"1" "10" -2431.23999023438 1110 0 1008.67999267578 1217 54317.875 7.5
"1" "10" 41103.078125 48932 55050.5078125 16779.119140625 14261 77107.9375 7.59999990463257
"1" "10" 6470.64013671875 12439 34091.15625 5177.7900390625 5460 62148.65234375 7.59999990463257
"1" "10" -2967.80004882812 658 0 1206.48999023438 1335 59227.36328125 7.59999990463257
"1" "10" 646.760009765625 4693 9031.7646484375 5330.2998046875 5916 59047.7578125 7.59999990463257
"1" "10" 2010.9599609375 6459 20404.12890625 4072.46997070312 4338 61524.53515625 7.59999990463257
"1" "10" -1137.71997070312 3147 0 4123.81005859375 4475 60392.85546875 7.59999990463257
"1" "10" -588.239990234375 2774 0 1852.77001953125 1998 60772.33984375 7.59999990463257
"1" "10" -541.119995117188 2602 0 2589.64990234375 2846 59632.91796875 7.59999990463257
"1" "10" -2644.0400390625 556 0 1114.38000488281 1370 53308.0390625 7.59999990463257
"1" "10" -2989.080078125 1311 0 4673.4501953125 2722 112519.921875 7.59999990463257
"1" "10" -1907.59997558594 3048 0 4312.56005859375 4794 58954.5078125 7.59999990463257
"1" "10" -962.159973144531 2462 0 2326.90991210938 2614 58338.3203125 7.69999980926514
"1" "10" -2502.67993164062 1671 0 1747.06994628906 1836 62361.640625 7.69999980926514
"1" "10" -1208.40002441406 3281 0 1807.46997070312 1974 60007.2734375 7.69999980926514
"1" "10" -2877.35986328125 1470 0 1887.5 2022 61176.65625 7.69999980926514
"1" "10" -2408.43994140625 964 0 1624.76000976562 1770 60158.34375 7.69999980926514
"1" "10" -1958.52001953125 1193 0 1331.81994628906 1381 63202.140625 7.69999980926514
"1" "10" -978.119995117188 2580 0 1567.38000488281 1607 63920.234375 7.69999980926514
"1" "10" -2371.19995117188 364 0 1667.0400390625 1802 60627.71484375 7.69999980926514
"1" "10" -1216.76000976562 1964 0 2480.92993164062 2666 60986.58203125 7.69999980926514
"1" "10" 80081.9609375 90571 57946.26953125 22559.400390625 14405 102634.703125 7.69999980926514
"1" "10" -1778.40002441406 262 0 428.839996337891 508 55323.734375 7.80000019073486
"1" "10" 269.040008544922 1148 15358.7158203125 909.02001953125 1005 59277.1484375 7.80000019073486
"1" "10" 2033.76000976562 3325 40085.56640625 1908.64001464844 2146 58287.34375 7.80000019073486
"1" "10" 1116.43994140625 1700 43039.41796875 948.279968261719 1059 58684.11328125 7.80000019073486
"1" "10" 3898.0400390625 2481 102967.3359375 1840.68994140625 2012 59955.9921875 7.80000019073486
"1" "10" 6681.16015625 4549 96253.359375 3534.90991210938 3679 62969.24609375 7.80000019073486
"1" "10" 8142.64013671875 4135 129053.4609375 3353.7099609375 3813 57641.94140625 7.90000009536743
"1" "10" 19872.48046875 15578 83602.7109375 5834.64013671875 3921 97520.78125 7.90000009536743
"1" "10" 8998.3994140625 6280 93904.3203125 2601.72998046875 2882 59162.7265625 7.90000009536743
"1" "10" 8480.83984375 3886 143026.328125 2221.2099609375 2289 63595.1171875 7.90000009536743
"1" "10" 11352.8798828125 7574 98233.7421875 4015.09008789062 4282 61450.94921875 7.90000009536743
"1" "10" 8671.599609375 3424 165976.0625 1979.60998535156 2073 62583.55859375 7.90000009536743
"1" "10" 8895.0400390625 3248 179478.265625 2271.0400390625 2479 60038.27734375 7.90000009536743
"1" "10" 7413.0400390625 2065 235264.421875 674.969970703125 770 57447.83984375 7.90000009536743
"1" "10" 10953.1201171875 5747 124904.0703125 2046.04992675781 2236 59968.66015625 7.90000009536743
"1" "10" 12013.3203125 6856 114834.4453125 3654.19995117188 4060 58985.625 7.90000009536743
"1" "10" 7993.6796875 2709 193382.71875 945.260009765625 1044 59337.69921875 7.90000009536743
"1" "10" 9803.240234375 4529 141855.859375 3241.96997070312 3639 58385.75390625 7.90000009536743
"1" "10" 9550.16015625 3627 172561.140625 1827.09997558594 1940 61722.08203125 7.90000009536743
"1" "10" 10332.2001953125 4179 162031.84375 2802.56005859375 2957 62113.15234375 8
"1" "10" 7861.43994140625 2521 204366.25 1327.2900390625 1436 60574.70703125 8
"1" "10" 8590.2802734375 3050 184581.1875 2268.02001953125 2370 62716.015625 8
"1" "10" 10257.7197265625 4510 149057.640625 2911.28002929688 3244 58814.3203125 8
"1" "10" 10944 4316 166178.40625 2346.5400390625 2539 60568.2734375 8
"1" "10" 13702.7998046875 8743 102713.796875 2260.46997070312 2450 60466.1875 8
"1" "10" 13667.080078125 8954 100031.9140625 4223.47021484375 4448 62227.82421875 8
"1" "10" 8033.19970703125 6104 86248.9765625 3020 3339 59274.84765625 8
"1" "10" 7319.56005859375 4510 106362.453125 2252.919921875 2536 58220.57421875 8
"1" "10" 6298.8798828125 3258 126704.546875 1864.84997558594 2099 58225.2578125 8
"1" "10" 10291.16015625 9228 73086.4140625 3160.42993164062 3307 62631.3671875 8
"1" "10" 5837.56005859375 3697 103481.2890625 2107.9599609375 2386 57899.10546875 8
"1" "10" 4718.080078125 2180 141836.75 1985.65002441406 2115 61527.9296875 8
"1" "10" 4194.43994140625 4051 67856.53125 2287.64990234375 2539 59048.21875 8.10000038146973
"1" "10" 3195.0400390625 3363 62262.91015625 2737.6298828125 2941 61004.18359375 8.10000038146973
"1" "10" 1570.919921875 2346 43883.97265625 2796.52001953125 3119 58760.09765625 8.10000038146973
"1" "10" 3.03999996185303 1721 115.763763427734 1864.84997558594 2026 60323.19921875 8.10000038146973
"1" "10" 5025.8798828125 8759 37604.30078125 3482.06005859375 3776 60434.39453125 8.10000038146973
"1" "10" 3496 8115 28233.376953125 3773.48999023438 3993 61933.2421875 8.10000038146973
"1" "10" -1254.76000976562 3783 0 2758.77001953125 3001 60246.16796875 8.10000038146973
"1" "10" -2212.35986328125 1928 0 1802.93994140625 1930 61221.484375 8.10000038146973
"1" "10" -927.9599609375 3468 0 3648.15991210938 4021 59459.2890625 8.10000038146973
"1" "10" -66.120002746582 5451 0 2758.77001953125 3091 58491.9921875 8.10000038146973
"1" "10" -4486.27978515625 1144 0 2787.4599609375 3189 57284.09375 8.10000038146973
"1" "10" -2414.52001953125 4217 0 2739.13989257812 2880 62330.65234375 8.10000038146973
"1" "10" -4931.64013671875 773 0 3057.75 3227 62098.765625 8.19999980926514
"1" "10" -4931.64013671875 283 0 1727.43994140625 1834 61728.1953125 8.19999980926514
"1" "10" -4505.27978515625 767 0 1653.44995117188 1830 59213.3828125 8.19999980926514
"1" "10" -4068.28002929688 2029 0 2384.2900390625 2586 60424.14453125 8.19999980926514
"1" "10" -4251.43994140625 1242 0 2326.90991210938 2710 56271.72265625 8.19999980926514
"1" "10" -3578.07983398438 3180 0 2379.76000976562 2653 58786.26171875 8.19999980926514
"1" "10" -3710.32006835938 2409 0 2612.30004882812 2949 58053.4765625 8.19999980926514
"1" "10" -4686.919921875 710 0 1671.56994628906 1662 65913.3671875 8.19999980926514
"1" "10" -2753.47998046875 1513 0 2024.91003417969 2248 59032.25390625 8.19999980926514
"1" "10" 3850.919921875 9220 27372.439453125 3420.14990234375 3673 61024.4921875 8.19999980926514
"1" "10" -1596 2084 0 2405.42993164062 2646 59577.5703125 8.19999980926514
"1" "10" -1221.31994628906 2504 0 1523.58996582031 1897 52635.7421875 8.19999980926514
"1" "10" -589.760009765625 2657 0 2799.5400390625 3150 58244.65234375 8.19999980926514
"1" "10" 1111.88000488281 5010 14544.5439453125 3232.90991210938 3386 62572.94140625 8.30000019073486
"1" "10" 494.759979248047 2798 11588.48828125 1964.51000976562 2089 61630.5078125 8.30000019073486
"1" "10" 1807.28002929688 2013 58838.5 3382.39990234375 2513 88208.8984375 8.30000019073486
"1" "10" 7558.19970703125 8226 60215.6796875 3708.56005859375 3855 63046.48046875 8.30000019073486
"1" "10" 4224.080078125 2616 105821.6171875 1741.03002929688 2006 56879.4375 8.30000019073486
"1" "10" 4832.080078125 3276 96665.203125 3023.02001953125 3265 60678.91015625 8.39999961853027
"1" "10" 19615.599609375 19334 66490.53125 5676.08984375 5640 65955.3671875 8.39999961853027
"1" "10" 6541.31982421875 3983 107630.40625 2705.919921875 2960 59910.52734375 8.39999961853027
"1" "10" 8216.3603515625 3527 152670.09375 4830.48974609375 2896 109313.1796875 8.39999961853027
"1" "10" 5656.6796875 3865 95916.2109375 1774.25 1905 61037.921875 8.39999961853027
"1" "10" 9130.6396484375 5998 99764.1953125 3957.7099609375 4343 59721.9609375 8.39999961853027
"1" "10" 6571.7197265625 3078 139923.40625 2222.71997070312 2542 57304.5546875 8.39999961853027
"1" "10" 4882.23974609375 2396 133540.265625 1919.2099609375 1882 66831.75 8.39999961853027
"1" "10" 6604.39990234375 4213 102735.8046875 1831.63000488281 1902 63111.30859375 8.39999961853027
"1" "10" 20754.83984375 20561 66153.84375 7408.06005859375 7339 66152.6953125 8.39999961853027
"1" "10" 7689.6796875 4943 101952.4375 2962.61987304688 1933 100444.0078125 8.39999961853027
"1" "10" 5679.47998046875 4955 75118.140625 3130.22998046875 3569 57479.0546875 8.39999961853027
"1" "10" 5626.27978515625 5102 72270.4609375 3152.8798828125 3486 59273.41796875 8.5
"1" "10" 9188.3994140625 4847 124235.8125 5407.31005859375 3569 99292.0859375 8.5
"1" "10" 17237.560546875 17948 62941.875 9180.7998046875 4965 121182.859375 8.5
"1" "10" -230.279998779297 1449 0 967.909973144531 1060 59842.40625 8.5
"1" "10" 293.359985351562 3597 5344.91015625 3868.61987304688 3993 63494.5859375 8.5
"1" "10" -1004.71997070312 5131 0 4048.31005859375 4468 59380.046875 8.60000038146973
"1" "10" -2910.0400390625 2444 0 2061.14990234375 2322 58173.78125 8.60000038146973
"1" "10" -2481.39990234375 2193 0 2600.21997070312 2822 60385.54296875 8.60000038146973
"1" "10" -3329.56005859375 1893 0 2597.19995117188 2889 58916.6171875 8.60000038146973
"1" "10" -1596.76000976562 3643 0 2542.84008789062 2729 61065.4375 8.60000038146973
"1" "10" -818.52001953125 5230 0 3109.09008789062 3383 60229.7734375 8.69999980926514
"1" "10" -706.039978027344 5030 0 3016.97998046875 3341 59180.125 8.69999980926514
"1" "10" -386.839996337891 5246 0 3367.30004882812 3628 60826.73046875 8.69999980926514
"1" "10" -3304.47998046875 1262 0 1685.16003417969 2009 54971.94921875 8.69999980926514
"1" "10" 1469.83996582031 7162 13449.794921875 3824.830078125 4125 60767.05078125 8.69999980926514
"1" "10" -469.679992675781 3276 0 5748.56982421875 3533 106634.09375 8.69999980926514
"1" "10" -934.799987792969 2190 0 2745.17993164062 3054 58909.0078125 8.69999980926514
"1" "10" 749.359985351562 3936 12477.1484375 1991.68994140625 2101 62126.31640625 8.69999980926514
"1" "10" 506.919982910156 2349 14142.8310546875 2950.5400390625 3243 59625.84375 8.69999980926514
"1" "10" 2869 3850 48837.08984375 2965.63989257812 3309 58735.625 8.80000019073486
"1" "10" 3340.9599609375 3181 68831.546875 2491.5 2873 56833.6015625 8.80000019073486
"1" "10" 1609.67993164062 927 113799.3359375 419.779998779297 571 48179.86328125 8.80000019073486
"1" "10" 5193.83984375 4281 79510.28125 2408.44995117188 2682 58851.66796875 8.80000019073486
"1" "10" 8654.1201171875 7235 78390.65625 3140.80004882812 3424 60115.50390625 8.80000019073486
"1" "10" 7840.15966796875 4599 111722.703125 2364.65991210938 2446 63356.64453125 8.80000019073486
"1" "10" 8034.7197265625 4472 117746.7265625 2391.84008789062 2612 60012.10546875 8.80000019073486
"1" "10" 6748.7998046875 3193 138518.4375 2412.97998046875 2574 61436.3046875 8.80000019073486
"1" "10" 8551.51953125 4889 114631.2890625 3106.07006835938 3416 59589.98828125 8.80000019073486
"1" "10" 8546.2001953125 4233 132313.671875 1825.58996582031 1975 60578.16015625 8.80000019073486
"1" "10" 12954.2001953125 9081 93488.2109375 3349.17993164062 3527 62231.88671875 8.80000019073486
"1" "10" 11074.7197265625 6518 111352.0703125 2121.55004882812 2415 57572.63671875 8.80000019073486
"1" "10" 11843.83984375 7194 107895.1875 3486.59008789062 3827 59706.6015625 8.80000019073486
"1" "10" 16751.919921875 10302 106567.0625 5994.7001953125 4260 92222.6953125 8.89999961853027
"1" "10" 6115.7197265625 1785 224537.71875 380.519989013672 394 63293.80078125 8.89999961853027
"1" "10" 9210.439453125 4194 143923.546875 1439.03002929688 1634 57716.203125 8.89999961853027
"1" "10" 8966.4794921875 4029 145849.390625 1611.17004394531 1819 58048.1875 8.89999961853027
"1" "10" 9708.240234375 5887 108075.2890625 3134.76000976562 3301 62235.57421875 8.89999961853027
"1" "10" 9660.3603515625 4373 144775.078125 2882.59008789062 3142 60125.21484375 8.89999961853027
"1" "10" 8595.599609375 4500 125182.5 2699.8798828125 2890 61224.68359375 8.89999961853027
"1" "10" 5020.56005859375 2263 145394.34375 641.75 617 68164.875 8.89999961853027
"1" "10" 5408.919921875 3636 97491.46875 2781.419921875 3049 59784.5625 9
"1" "10" 5220.43994140625 3193 107149 2727.06005859375 2039 87651.1015625 9
"1" "10" 19126.919921875 20122 62295.08984375 6129.08984375 6431 62459.34375 9
"1" "10" 44833.16015625 49772 59032.9140625 15788.5595703125 14661 70576.296875 9
"1" "10" 2066.43994140625 1443 93850.4609375 999.619995117188 939 69766.8828125 9
"1" "10" 4086.52001953125 2820 94969.5703125 2477.90991210938 2721 59681.109375 9
"1" "10" 2995.15991210938 2119 92633.703125 2338.98999023438 2472 62009.73046875 9
"1" "10" 4921 5747 56116.69921875 4385.0400390625 4860 59131.2734375 9
"1" "10" 13446.6796875 18471 47709.46875 5855.77978515625 6138 62522.70703125 9
"1" "10" -2390.19995117188 946 0 1265.38000488281 1345 61656.4609375 9
"1" "10" -2148.52001953125 2008 0 2187.98999023438 2371 60477.48046875 9.10000038146973
"1" "10" -3744.52001953125 1361 0 2009.80993652344 2189 60171.265625 9.10000038146973
"1" "10" -4551.64013671875 860 0 2618.34008789062 2907 59028.3984375 9.10000038146973
"1" "10" -4451.31982421875 621 0 2029.43994140625 2231 59615.13671875 9.10000038146973
"1" "10" -1320.11999511719 6282 0 3127.2099609375 3101 66089.921875 9.10000038146973
"1" "10" -2587.0400390625 3662 0 6074.72998046875 4067 97888.7421875 9.10000038146973
"1" "10" -4708.19970703125 653 0 1825.58996582031 1912 62574.19921875 9.10000038146973
"1" "10" -4621.56005859375 341 0 1573.42004394531 1727 59707.96484375 9.10000038146973
"1" "10" -2370.43994140625 1970 0 2982.25 2033 96136.125 9.10000038146973
"1" "10" -3355.39990234375 1702 0 1674.58996582031 1848 59386.32421875 9.19999980926514
"1" "10" -3407.83984375 331 0 1475.27001953125 1743 55469.4765625 9.19999980926514
"1" "10" -2915.35986328125 1189 0 1197.42993164062 1294 60645.11328125 9.19999980926514
"1" "10" 1330.76000976562 1877 46463.87890625 2387.31005859375 2515 62208.65234375 9.19999980926514
"1" "10" 1521.52001953125 1829 54518.5 1368.05993652344 1616 55480.921875 9.19999980926514
"1" "10" 1928.11999511719 1402 90129.296875 819.929992675781 962 55857.515625 9.19999980926514
"1" "10" 4426.23974609375 4293 67570.0078125 1778.78002929688 1976 58995.00390625 9.19999980926514
"1" "10" 4493.1201171875 3363 87559.0625 1514.53002929688 1667 59541.8359375 9.30000019073486
"1" "10" 6165.8798828125 3267 123687.515625 1448.08996582031 1554 61069.515625 9.30000019073486
"1" "10" 7087 3439 135054.84375 1188.36999511719 1344 57947.1875 9.30000019073486
"1" "10" 7147.0400390625 2836 165158.109375 1849.75 1828 66315.765625 9.30000019073486
"1" "10" 12581.7998046875 8379 98408.0234375 3494.13989257812 3055 74956.453125 9.30000019073486
"1" "10" 6984.39990234375 3031 151016.03125 1914.67993164062 2252 55719.5625 9.30000019073486
"1" "10" 12541.51953125 6814 120622.390625 4317.08984375 4751 59550.58203125 9.30000019073486
"1" "10" 7886.52001953125 2986 173091.421875 2074.73999023438 2405 56536.44921875 9.39999961853027
"1" "10" 8715.6796875 4567 125069.15625 2489.98999023438 2542 64195.1171875 9.39999961853027
"1" "10" 4104.759765625 3388 79400.6875 1467.71997070312 1596 60268.484375 9.39999961853027
"1" "10" 2618.19995117188 2543 67473.9921875 2289.15991210938 2542 59017.4609375 9.39999961853027
"1" "10" 478.040008544922 1450 21606.091796875 1633.81994628906 1822 58767.3046875 9.39999961853027
"1" "10" -1102 1032 0 523.969970703125 502 68404.1796875 9.39999961853027
"1" "10" 24922.6796875 19510 83717.71875 17733.439453125 7805 148901.828125 9.5
"1" "10" 28935.48046875 32104 59067.89453125 15847.4501953125 10186 101961.3671875 9.5
"1" "10" -1640.07995605469 3104 0 3391.4599609375 3702 60038.5546875 9.5
"1" "10" -4328.19970703125 1421 0 2325.39990234375 2570 59298.60546875 9.5
"1" "10" -4280.31982421875 1221 0 2088.330078125 2229 61400.08984375 9.5
"1" "10" -3137.28002929688 2180 0 1818.0400390625 1897 62808.16015625 9.60000038146973
"1" "10" 61287.16015625 77191 52033.46875 18562.4296875 17672 68838.1328125 9.60000038146973
"1" "10" 4192.16015625 8284 33164.82421875 4551.14013671875 4782 62372.13671875 9.60000038146973
"1" "10" 114 4296 1739.08386230469 2357.10986328125 2385 64769.625 9.60000038146973
"1" "10" 1462.23999023438 4386 21848.91796875 2465.830078125 2866 56385.4296875 9.60000038146973
"1" "10" 5813.23974609375 7226 52723.01171875 5996.2099609375 3561 110353.1640625 9.60000038146973
"1" "10" 2631.8798828125 3401 50715.33984375 2455.26000976562 2787 57735.171875 9.69999980926514
"1" "10" 7812.7998046875 9113 56185.62890625 3562.09008789062 3647 64010.18359375 9.69999980926514
"1" "10" 1802.71997070312 2126 55570.5859375 1893.5400390625 2066 60065.36328125 9.69999980926514
"1" "10" 4036.35986328125 4988 53032.66015625 2867.48999023438 2991 62829.765625 9.69999980926514
"1" "10" 3801.52001953125 5205 47864.83203125 2334.4599609375 2431 62933.4296875 9.69999980926514
"1" "10" 3316.63989257812 3136 69311.0078125 1716.86999511719 1933 58208.37890625 9.69999980926514
"1" "10" 3546.919921875 2862 81219.7578125 3225.35986328125 3479 60758.02734375 9.69999980926514
"1" "10" 2003.35998535156 975 134658.671875 445.450012207031 474 61588.6328125 9.69999980926514
"1" "10" 3648 2846 84003.9765625 2040.01000976562 2278 58689.24609375 9.80000019073486
"1" "10" 2185.76000976562 1638 87451.75 1413.35998535156 1490 62165.07421875 9.80000019073486
"1" "10" 8915.5595703125 10018 58324.03125 4919.580078125 5344 60331.1328125 9.80000019073486
"1" "10" 3002 3458 56893.890625 2437.13989257812 2561 62366.421875 9.80000019073486
"1" "10" 6992 7685 59626.24609375 2988.2900390625 3231 60612.98828125 9.80000019073486
"1" "10" 4127.56005859375 3238 83540.390625 2447.7099609375 2660 60305.6875 9.80000019073486
"1" "10" 4247.64013671875 2738 101670.3203125 1730.4599609375 1895 59845.6015625 9.80000019073486
"1" "10" 2323.32006835938 2613 58270.609375 2394.85986328125 2549 61572.984375 9.80000019073486
"1" "10" 4525.0400390625 5275 56218.578125 2817.65991210938 3046 60623.1640625 9.80000019073486
"1" "10" 809.399963378906 2157 24591.951171875 2085.31005859375 2268 60257.00390625 9.80000019073486
"1" "10" 1193.19995117188 1855 42155.015625 1272.92993164062 1510 55246.8515625 9.89999961853027
"1" "10" -1458.43994140625 691 0 803.320007324219 913 57663.06640625 9.89999961853027
"1" "10" 5814.759765625 7487 50898.37109375 6432.60009765625 4802 87789.859375 9.89999961853027
"1" "10" 1149.88000488281 3687 20438.984375 1556.80993652344 1733 58873.109375 9.89999961853027
"1" "10" -2030.71997070312 732 0 1605.13000488281 1724 61017.28515625 9.89999961853027
"1" "10" 2630.35986328125 6141 28070.87890625 4042.27001953125 4497 58909.1015625 9.89999961853027
"1" "10" -2542.19995117188 1758 0 2431.10009765625 2441 65270.2109375 10
"1" "10" -1228.92004394531 2992 0 1808.97998046875 1931 61394.77734375 10
"1" "10" -2568.80004882812 601 0 1025.2900390625 1246 53927.296875 10
"1" "10" -2726.8798828125 681 0 1981.11999511719 2129 60983.88671875 10
"1" "10" 450.679992675781 3562 8291.904296875 1855.7900390625 1887 64452.06640625 10
"1" "10" 37022.640625 48120 50422.1875 16462.01953125 16661 64753.3125 10
"1" "10" -1874.16003417969 1468 0 2133.6298828125 2218 63043.08984375 10
"1" "10" -1367.23999023438 2890 0 2631.92993164062 2919 59090.8359375 10
"1" "10" -1473.64001464844 2064 0 2488.47998046875 2786 58537.33984375 10.1000003814697
"1" "10" 783.559997558594 2571 19973.3125 2474.88989257812 2575 62988.1171875 10.1000003814697
"1" "10" 6596.0400390625 7754 55749.04296875 5147.58984375 4006 84211.796875 10.1000003814697
"1" "10" 3307.52001953125 5481 39547.82421875 2301.23999023438 2543 59305.57421875 10.1000003814697
"1" "10" 1305.67993164062 3221 26565.986328125 2431.10009765625 2648 60167.890625 10.1000003814697
"1" "10" 3932.23999023438 5274 48862.96484375 2594.17993164062 2782 61111.49609375 10.1000003814697
"1" "10" 28.8799991607666 738 2564.60668945312 1055.48999023438 1271 54423.75390625 10.1000003814697
"1" "10" 6355.8798828125 9115 45698.18359375 2586.6298828125 2754 61553.15234375 10.1000003814697
"1" "10" 3625.9599609375 3706 64120.58984375 2203.09008789062 2352 61386.78125 10.1000003814697
"1" "10" 5628.56005859375 4400 83834.8515625 4092.09985351562 2524 106251.9140625 10.1000003814697
"1" "10" 3702.71997070312 3412 71120 1334.83996582031 1440 60750.05078125 10.1000003814697
"1" "10" 2945.76000976562 2370 81457.09375 2147.21997070312 2311 60891.48046875 10.1000003814697
"1" "10" 9925.599609375 9427 69002.234375 2675.71997070312 2801 62604.77734375 10.1999998092651
"1" "10" 20969.16015625 19974 68801.1796875 9824.0595703125 8204 78477.515625 10.1999998092651
"1" "10" 5716.7197265625 3664 102251.8984375 1884.47998046875 2129 58009.05859375 10.1999998092651
"1" "10" 8279.439453125 5433 99871.40625 4694.58984375 4249 72408.71875 10.1999998092651
"1" "10" 6144.60009765625 3661 109995.2265625 1682.14001464844 1861 59237.35546875 10.1999998092651
"1" "10" 11366.5595703125 7310 101904.0859375 3453.36987304688 3646 62073.515625 10.1999998092651
"1" "10" 9414.1201171875 4690 131548.78125 1879.94995117188 2113 58307.80859375 10.1999998092651
"1" "10" 8118.31982421875 3874 137336.65625 2295.19995117188 2403 62596.015625 10.3000001907349
"1" "10" 8345.5595703125 4113 132977.046875 1374.09997558594 1456 61849.6015625 10.3000001907349
"1" "10" 9639.83984375 5908 106932.390625 3137.78002929688 3531 58237.76171875 10.3000001907349
"1" "10" 7729.9599609375 3275 154684.171875 1733.47998046875 1829 62113.3671875 10.3000001907349
"1" "10" 8594.83984375 4563 123443.21875 3294.82006835938 3455 62497.6328125 10.3000001907349
"1" "10" 8199.6396484375 4614 116465.453125 2227.25 2228 65513.9453125 10.3000001907349
"1" "10" 8298.439453125 5596 97184.8671875 2686.2900390625 2916 60373.35546875 10.3000001907349
"1" "10" 12902.51953125 9891 85489.7890625 4480.169921875 3095 94866.6953125 10.3999996185303
"1" "10" 3857.76000976562 1485 170250.609375 936.200012207031 1013 60567.42578125 10.3999996185303
"1" "10" 5380.7998046875 6190 56968.67578125 2997.35009765625 3369 58306.42578125 10.3999996185303
"1" "10" 1218.28002929688 1338 59672.0546875 677.989990234375 854 52028.984375 10.3999996185303
"1" "10" 3045.32006835938 3477 57399.51171875 2248.38989257812 2489 59200.671875 10.3999996185303
"1" "10" 6687.23974609375 7962 55043.3203125 3550.01000976562 3758 61908.8515625 10.3999996185303
"1" "10" -1472.88000488281 248 0 842.580017089844 959 57580.109375 10.3999996185303
"1" "10" 1289.71997070312 5473 15443.6494140625 3148.35009765625 3726 55375.81640625 10.5
"1" "10" -1819.43994140625 4905 0 3192.13989257812 3283 63722.23046875 10.5
"1" "10" -2440.35986328125 3229 0 3155.89990234375 3264 63365.5234375 10.5
"1" "10" -4151.8798828125 315 0 2352.580078125 2489 61944.02734375 10.5
"1" "10" -4362.39990234375 471 0 1085.68994140625 1208 58900.4765625 10.6000003814697
"1" "10" -3910.9599609375 1756 0 2246.8798828125 2415 60973.71875 10.6000003814697
"1" "10" -4028 564 0 2059.63989257812 2297 58763.84765625 10.6000003814697
"1" "10" -2202.47998046875 2875 0 2903.72998046875 3094 61505.76953125 10.6000003814697
"1" "10" -1678.83996582031 2550 0 2609.28002929688 2915 58662.69921875 10.6000003814697
"1" "10" -1911.40002441406 978 0 2138.15991210938 2370 59125.08203125 10.6000003814697
"1" "10" -703 2569 0 2532.27001953125 2651 62600.85546875 10.6999998092651
"1" "10" 35035.23828125 44526 51566.9375 11468.4501953125 10307 72920.96875 10.6999998092651
"1" "10" -179.360000610352 2428 0 1786.32995605469 2080 56283.13671875 10.6999998092651
"1" "10" 33.439998626709 2215 989.401306152344 2666.65991210938 2861 61084.3125 10.6999998092651
"1" "10" -2.27999997138977 576 0 83.0500030517578 193 28200.853515625 10.6999998092651
"1" "10" 4720.35986328125 5071 61004.44140625 2811.61987304688 2902 63494.94140625 10.6999998092651
"1" "10" 3659.39990234375 2212 108418.8203125 2292.17993164062 2405 62461.6640625 10.6999998092651
"1" "10" 4085.76000976562 2189 122322.6796875 1324.27001953125 1388 62526.91796875 10.8000001907349
"1" "10" 6083.0400390625 2986 133509.078125 1792.36999511719 1898 61888.703125 10.8000001907349
"1" "10" 3495.23999023438 1912 119803.375 1209.51000976562 1181 67118.0703125 10.8000001907349
"1" "10" 3500.56005859375 2107 108881.203125 1694.21997070312 1894 58623.234375 10.8000001907349
"1" "10" 12288.439453125 12757 63128.88671875 3447.330078125 3689 61242.671875 10.8000001907349
"1" "10" 17307.48046875 18150 62493.83203125 7116.6298828125 6252 74599.40625 10.8000001907349
"1" "10" 5128.47998046875 3953 85024.0546875 2023.40002441406 2274 58313.78125 10.8000001907349
"1" "10" 4639.0400390625 2901 104799.765625 1734.98999023438 1792 63451.0625 10.8000001907349
"1" "10" 4463.47998046875 4724 61921.80859375 4163.06982421875 4540 60094.921875 10.8000001907349
"1" "10" 3473.19995117188 3462 65748.015625 1819.55004882812 2095 56919.34765625 10.8000001907349
"1" "10" 1896.19995117188 1722 72165.71875 2071.71997070312 2312 58725.01953125 10.8999996185303
"1" "10" 2073.28002929688 2739 49607.3359375 1852.77001953125 2092 58041.6484375 10.8999996185303
"1" "10" 1436.40002441406 3427 27468.896484375 1885.98999023438 2057 60087.625 10.8999996185303
"1" "10" 7153.8798828125 9850 47597.6328125 5167.2197265625 5461 62010.421875 10.8999996185303
"1" "10" -3806.07983398438 1288 0 1651.93994140625 1837 58933.87890625 10.8999996185303
"1" "10" -4140.47998046875 271 0 1830.11999511719 1987 60361.7265625 10.8999996185303
"1" "10" 5286.56005859375 12594 27509.92578125 6159.2900390625 5694 70891.328125 10.8999996185303
"1" "10" 21667.599609375 31573 44975.38671875 10787.439453125 10555 66979.21875 10.8999996185303
"1" "10" 4582.7998046875 11068 27135.740234375 5170.23974609375 5694 59507.69921875 11
"1" "10" -3437.47998046875 1652 0 2136.64990234375 2245 62373.04296875 11
"1" "10" 115.519996643066 5626 1345.66638183594 3525.85009765625 3759 61471.16015625 11
"1" "10" -2349.15991210938 2111 0 2361.63989257812 2656 58272.75 11
"1" "10" 7699.56005859375 14226 35470.15234375 5265.3701171875 5528 62422.4453125 11
"1" "10" 154307.359375 141041 71700.34375 34951.96875 18810 121776.296875 11
"1" "10" -121.599998474121 4546 0 1638.34997558594 1859 57757.34375 11
"1" "10" -2939.67993164062 1091 0 2023.40002441406 2248 58988.23046875 11
"1" "10" 463.600006103516 3688 8238.203125 3389.94995117188 3654 60800.15234375 11
"1" "10" -1225.11999511719 1999 0 1784.81994628906 1857 62988.671875 11
"1" "10" 3553.76000976562 5014 46449.7890625 4525.47021484375 3358 88320.796875 11.1000003814697
"1" "10" 3998.35986328125 5260 49816.83203125 4489.22998046875 4356 67540.4453125 11.1000003814697
"1" "10" 19 871 1429.60278320312 1313.69995117188 1411 61016.75 11.1000003814697
"1" "10" 1659.07995605469 1655 65697.5625 1467.71997070312 1525 63074.421875 11.1000003814697
"1" "10" 4131.35986328125 3876 69853.6640625 1958.46997070312 2179 58903.296875 11.1000003814697
"1" "10" 7055.83984375 6461 71569.6484375 4031.69995117188 4289 61604.453125 11.1000003814697
"1" "10" 5799.56005859375 3599 105607.109375 2820.67993164062 3040 60807.91796875 11.1000003814697
"1" "10" 6131.6796875 2130 188659.984375 1271.42004394531 1379 60423.33984375 11.1000003814697
"1" "10" 8770.3994140625 4456 128989.4375 2405.42993164062 2565 61458.97265625 11.1000003814697
"1" "10" 8405.599609375 3347 164586 2701.38989257812 2922 60588.05859375 11.1000003814697
"1" "10" 8613.080078125 3229 174811.640625 1674.58996582031 1940 56570.0703125 11.1000003814697
"1" "10" 7608.35986328125 2525 197473.859375 1140.05004882812 1149 65025.51953125 11.1000003814697
"1" "10" 9307.7197265625 3714 164240.921875 1917.69995117188 2071 60684.875 11.1000003814697
"1" "10" 13439.83984375 8527 103294.6328125 3377.86987304688 3734 59285.51171875 11.1000003814697
"1" "10" 9436.919921875 3334 185500.28125 1677.60998535156 1956 56208.5078125 11.1999998092651
"1" "10" 7612.919921875 2563 194662.640625 320.119995117188 375 55945.02734375 11.1999998092651
"1" "10" 10462.16015625 3220 212934.203125 2147.21997070312 2402 58584.6015625 11.1999998092651
"1" "10" 15606.599609375 9550 107098.8515625 3568.1298828125 3843 60848.54296875 11.1999998092651
"1" "10" 10716.759765625 3411 205902.53125 1943.36999511719 2265 56229.89453125 11.1999998092651
"1" "10" 10788.9599609375 4928 143479.171875 2351.07006835938 2568 59999.8984375 11.1999998092651
"1" "10" 28301.638671875 27599 67204.4765625 8406.169921875 8768 62831.51953125 11.3000001907349
"1" "10" 3910.9599609375 1493 171673.59375 397.130004882812 475 54792.23828125 11.3000001907349
"1" "10" 5472 3368 106476.546875 2918.830078125 3260 58677.44140625 11.3000001907349
"1" "10" 5988.7998046875 4850 80924.125 2052.09008789062 2237 60118.80859375 11.3000001907349
"1" "10" 5874.7998046875 4375 88002.4921875 3306.89990234375 3691 58716.06640625 11.3000001907349
"1" "10" 1342.16003417969 2367 37160.87890625 1691.19995117188 1858 59652.57421875 11.3000001907349
"1" "10" 2153.84008789062 3913 36073.10546875 1889.01000976562 2062 60037.90625 11.3000001907349
"1" "10" 4144.27978515625 6877 39493.89453125 3675.34008789062 3770 63890.4765625 11.3000001907349
"1" "10" 953.799987792969 2166 28858.833984375 2588.13989257812 2875 58996.984375 11.3000001907349
"1" "10" 1611.19995117188 3084 34238.5234375 2411.46997070312 2527 62539.80859375 11.3000001907349
"1" "10" 1775.35998535156 4343 26790.236328125 2949.03002929688 3334 57968.6953125 11.3000001907349
"1" "10" -1997.28002929688 1455 0 1277.4599609375 1479 56605.55859375 11.3999996185303
"1" "10" -1123.28002929688 3677 0 3078.88989257812 3468 58182.8515625 11.3999996185303
"1" "10" -3080.28002929688 1073 0 1372.58996582031 1526 58947.609375 11.3999996185303
"1" "10" -2077.84008789062 2115 0 2222.71997070312 2473 58903.42578125 11.3999996185303
"1" "10" 8809.16015625 16663 34646.6484375 5162.68994140625 5597 60450.60546875 11.3999996185303
"1" "10" -3206.43994140625 1414 0 2825.2099609375 3072 60271.14453125 11.3999996185303
"1" "10" -3589.47998046875 279 0 1211.02001953125 1345 59007.73828125 11.3999996185303
"1" "10" 1649.9599609375 8021 13481.0830078125 5473.75 5664 63334.6875 11.5
"1" "10" -4325.919921875 722 0 1744.05004882812 1903 60062.0390625 11.5
"1" "10" 10383.1201171875 12707 53550.65625 8537.5400390625 5023 111390.84375 11.5
"1" "10" -2854.56005859375 1826 0 2588.13989257812 3059 55448.29296875 11.5
"1" "10" -1830.83996582031 2824 0 2123.06005859375 2370 58707.53515625 11.5
"1" "10" -2511.0400390625 2151 0 2230.27001953125 2507 58301.953125 11.5
"1" "10" -2820.35986328125 1118 0 1493.39001464844 1678 58325.875 11.5
"1" "10" -126.159996032715 4108 0 2261.97998046875 2536 58454.703125 11.5
"1" "10" -432.440002441406 4025 0 3370.32006835938 3546 62289.14453125 11.5
"1" "10" -2595.39990234375 1447 0 2052.09008789062 2176 61804.125 11.5
"1" "10" -2187.28002929688 984 0 1944.88000488281 2179 58494.5625 11.5
"1" "10" -2216.919921875 1163 0 1398.26000976562 1433 63947.21875 11.5
"1" "10" -787.359985351562 2687 0 2822.18994140625 3215 57528.7890625 11.5
"1" "10" 7598.47998046875 13339 37332.18359375 5396.73974609375 5800 60979.4375 11.6000003814697
"1" "10" -1022.9599609375 2247 0 2335.96997070312 2555 59917.86328125 11.6000003814697
"1" "10" -291.839996337891 2170 0 2378.25 2568 60693.5390625 11.6000003814697
"1" "10" 431.679992675781 2769 10216.89453125 2790.47998046875 2708 67532.0859375 11.6000003814697
"1" "10" -774.440002441406 800 0 1674.58996582031 1943 56482.71875 11.6000003814697
"1" "10" 2128 1829 76249.6484375 1583.98999023438 1672 62086.34375 11.6000003814697
"1" "10" 3287.76000976562 5100 42248.36328125 2426.57006835938 2654 59920.00390625 11.6000003814697
"1" "10" 1504.79992675781 1925 51230.4296875 1307.66003417969 1312 65319.2109375 11.6000003814697
"1" "10" 2028.43994140625 2642 50316.36328125 2686.2900390625 3030 58101.88671875 11.6000003814697
"1" "10" 4943.0400390625 4092 79165.953125 2055.11010742188 2357 57142 11.6000003814697
"1" "10" 3150.19995117188 2763 74720.0546875 2375.22998046875 2542 61236.453125 11.6999998092651
"1" "10" 20946.359375 24648 55693.79296875 7601.33984375 7843 63516.6875 11.6999998092651
"1" "10" 3797.71997070312 2234 111408.84375 2571.53002929688 2711 62164.4375 11.6999998092651
"1" "10" 4392.0400390625 2546 113054.4921875 1491.88000488281 1752 55805.8515625 11.6999998092651
"1" "10" 14598.83984375 15366 62264.06640625 8465.0595703125 8308 66774.9375 11.6999998092651
"1" "10" 3980.8798828125 2677 97456.453125 2905.23999023438 2992 63635.6328125 11.6999998092651
"1" "10" 3346.28002929688 2014 108888.6875 1796.90002441406 2023 58211.390625 11.6999998092651
"1" "10" 4495.39990234375 4520 65179.3203125 3670.81005859375 3987 60338.65625 11.6999998092651
"1" "10" 2600.71997070312 1849 92179.984375 1472.25 1584 60912.484375 11.6999998092651
"1" "10" 8062.080078125 8043 65691.46875 2933.92993164062 2996 64178.25 11.6999998092651
"1" "10" 9610.2001953125 9987 63063.390625 5253.2900390625 5571 61798.53515625 11.6999998092651
"1" "10" 2881.919921875 3035 62230.48046875 2012.82995605469 2084 63297.90234375 11.8000001907349
"1" "10" 2618.19995117188 3271 52456.8515625 3473 3815 59660.953125 11.8000001907349
"1" "10" 6612 8304 52182.5703125 3756.8798828125 3433 71718.875 11.8000001907349
"1" "10" 27796.240234375 30629 59474.828125 10748.1796875 7366 95627.578125 11.8000001907349
"1" "10" -729.599975585938 673 0 1352.9599609375 1587 55871.19140625 11.8000001907349
"1" "10" -1668.19995117188 1138 0 1359 1402 63525.98046875 11.8999996185303
"1" "10" 74.479995727539 4017 1215.11608886719 2479.419921875 2709 59982.0078125 11.8999996185303
"1" "10" -1726.71997070312 1642 0 2816.14990234375 3002 61478.74609375 11.8999996185303
"1" "10" -2044.40002441406 1043 0 1197.42993164062 1265 62035.390625 11.8999996185303
"1" "10" -652.080017089844 2879 0 2345.03002929688 2546 60362.87890625 11.8999996185303
"1" "10" 320.720001220703 3586 5861.32373046875 2742.15991210938 3018 59546.12109375 11.8999996185303
"1" "10" -2245.80004882812 976 0 1281.98999023438 1444 58183.16796875 11.8999996185303
"1" "10" -1924.31994628906 1240 0 1892.03002929688 2078 59670.875 11.8999996185303
"1" "10" 649.799987792969 3609 11799.7490234375 2974.69995117188 3229 60374.7109375 11.8999996185303
"1" "10" 5504.6796875 8039 44875.5703125 3192.13989257812 3474 60218.79296875 11.8999996185303
"1" "10" 5.31999969482422 2577 135.293563842773 1769.71997070312 1973 58783.76171875 11.8999996185303
"1" "10" 1.51999998092651 3011 33.0836029052734 2899.19995117188 3028 62748.3359375 11.8999996185303
"1" "10" 2986.0400390625 5465 35808.4375 2083.80004882812 2256 60533.65234375 11.8999996185303
"1" "10" 5355.7197265625 7365 47656.81640625 5236.68017578125 5807 59099.5546875 12
"1" "10" 1757.11999511719 3036 37929.71484375 1479.80004882812 1740 55735.73828125 12
"1" "10" 1540.52001953125 1930 52310.6328125 1291.05004882812 1370 61759.31640625 12
"1" "10" 1725.19995117188 2010 56250.1015625 1670.05993652344 1715 63818.69140625 12
"1" "10" 4185.31982421875 4738 57891.328125 2887.11987304688 3245 58308.25390625 12
"1" "10" 6077.7197265625 3645 109275.5625 3269.14990234375 3605 59430.515625 12.1000003814697
"1" "10" 9142.0400390625 7145 83853.4296875 2959.60009765625 3181 60974.6484375 12.1000003814697
"1" "10" 8746.080078125 6373 89939.296875 3696.47998046875 4010 60412.09765625 12.1000003814697
"1" "10" 8134.27978515625 3610 147669.875 1328.80004882812 1409 61805.70703125 12.1000003814697
"1" "10" 13499.8798828125 7597 116457.5703125 5375.60009765625 3716 94805 12.1000003814697
"1" "10" 8495.2802734375 3721 149622.859375 1887.5 2081 59442.19140625 12.1000003814697
"1" "10" 17294.560546875 13775 82280.6875 3969.7900390625 4191 62076.87109375 12.1000003814697
"1" "10" 8575.080078125 3787 148396.203125 2903.72998046875 3273 58142.03125 12.1000003814697
"1" "10" 6192.47998046875 3080 131763.125 1657.97998046875 1883 57704.39453125 12.1999998092651
"1" "10" 10443.919921875 7290 93889.265625 3140.80004882812 3280 62754.71875 12.1999998092651
"1" "10" 7224.56005859375 3583 132143.109375 1872.40002441406 2183 56211.453125 12.1999998092651
"1" "10" 8929.240234375 5005 116920.4140625 1920.71997070312 2084 60401.30078125 12.1999998092651
"1" "10" 11156.7998046875 7125 102620.640625 2766.32006835938 2945 61559.77734375 12.1999998092651
"1" "10" 8411.6796875 4492 122722.140625 2483.94995117188 2601 62586.75390625 12.1999998092651
"1" "10" 10061.6396484375 6054 108919.6640625 1842.19995117188 2008 60124.7109375 12.1999998092651
"1" "10" 7105.23974609375 4262 109255.984375 3392.96997070312 3691 60244.296875 12.1999998092651
"1" "10" 5463.64013671875 5094 70291.5390625 3308.40991210938 3598 60261.24609375 12.3000001907349
"1" "10" 2824.15991210938 3140 58944 2296.7099609375 2591 58092.3125 12.3000001907349
"1" "10" 4850.31982421875 4654 68300.515625 2659.10986328125 2970 58675.8984375 12.3000001907349
"1" "10" 5273.64013671875 6325 54642.4140625 2847.85986328125 3158 59099.85546875 12.3000001907349
"1" "10" 3546.919921875 4979 46686.27734375 1674.58996582031 1753 62604.640625 12.3000001907349
"1" "10" -411.919982910156 555 0 751.97998046875 790 62381.98046875 12.3000001907349
"1" "10" 16558.119140625 21997 49331.85546875 12244.58984375 10196 78703.5546875 12.3000001907349
"1" "10" 265.239990234375 3475 5002.2353515625 3145.330078125 3551 58049.09765625 12.3000001907349
"1" "10" 2564.23999023438 8266 20330.271484375 3975.830078125 4309 60468.7890625 12.3000001907349
"1" "10" -920.359985351562 4154 0 3202.7099609375 3426 61264.68359375 12.3000001907349
"1" "10" -1887.07995605469 2726 0 1689.68994140625 1836 60313.46484375 12.3000001907349
"1" "10" -4297.0400390625 1566 0 2876.55004882812 3082 61167.2890625 12.3000001907349
"1" "10" -4316.0400390625 1260 0 1837.67004394531 1880 64060.3984375 12.3000001907349
"1" "10" -4267.39990234375 1182 0 2243.86010742188 2433 60441.27734375 12.3999996185303
"1" "10" -3524.11987304688 2731 0 2496.03002929688 2780 58841.6640625 12.3999996185303
"1" "10" -4434.60009765625 1450 0 2834.27001953125 2943 63114.75390625 12.3999996185303
"1" "10" 18718.0390625 19099 64228.7734375 16585.83984375 7989 136058.28125 12.3999996185303
"1" "10" 3253.56005859375 10971 19435.359375 5358.98974609375 5649 62171.48828125 12.3999996185303
"1" "10" -3914 924 0 1146.08996582031 1298 57866.06640625 12.3999996185303
"1" "10" -753.159973144531 3136 0 3436.76000976562 3740 60222.328125 12.3999996185303
"1" "10" -503.880004882812 1533 0 2349.56005859375 2592 59406.15625 12.5
"1" "10" 122.360000610352 3079 2604.412109375 1836.16003417969 1955 61552.21875 12.5
"1" "10" 652.080017089844 2400 17806.130859375 1771.22998046875 1939 59865.56640625 12.5
"1" "10" 3169.19995117188 3840 54087.67578125 2098.89990234375 2372 57990.515625 12.5
"1" "10" 5294.16015625 5278 65736.6640625 2718 2949 60402.4609375 12.5
"1" "10" 4191.39990234375 2865 95876.9921875 2126.080078125 2277 61192.26171875 12.5
"1" "10" 3738.43994140625 3063 79987.7265625 1987.16003417969 2143 60770.19140625 12.5
"1" "10" 7758.080078125 6263 81180.5234375 2503.580078125 2649 61938.328125 12.5
"1" "10" 5142.16015625 1727 195134.125 759.529968261719 852 58423.19140625 12.5
"1" "10" 11698.6796875 7388 103774.3125 5597.56982421875 5486 66868.828125 12.5
"1" "10" 8382.0400390625 4468 122946.5859375 2023.40002441406 2152 61619.6796875 12.6000003814697
"1" "10" 7461.6796875 3334 146673.265625 1866.35998535156 2187 55927.6484375 12.6000003814697
"1" "10" 7147.0400390625 3605 129927.4375 1925.25 1955 64538.71484375 12.6000003814697
"1" "10" 7609.1201171875 2779 179442.71875 896.940002441406 1008 58315.33984375 12.6000003814697
"1" "10" 8133.52001953125 2569 207488.671875 2571.53002929688 2822 59719.2734375 12.6000003814697
"1" "10" 10035.0400390625 4401 149433.390625 2988.2900390625 3370 58112.9296875 12.6000003814697
"1" "10" 7672.9599609375 3309 151965.890625 1281.98999023438 1329 63217.8359375 12.6000003814697
"1" "10" 8497.5595703125 3934 141559.75 2171.3798828125 2499 56944.203125 12.6000003814697
"1" "10" 6890.919921875 2528 178640.546875 1359 1491 59734.01953125 12.6000003814697
"1" "10" 8733.919921875 3963 144432.53125 1700.26000976562 1861 59875.46484375 12.6000003814697
"1" "10" 10980.4794921875 5948 120984.65625 3026.0400390625 3238 61246.00390625 12.6000003814697
"1" "10" 8020.27978515625 3577 146943.546875 1546.23999023438 1456 69597.7890625 12.6000003814697
"1" "10" 5881.64013671875 4237 90974.546875 1843.7099609375 1781 67843.5546875 12.6999998092651
"1" "10" 6780.7197265625 5795 76683.5625 3489.60986328125 3723 61427.62890625 12.6999998092651
"1" "10" 1640.07995605469 1722 62418.28515625 2027.92993164062 2269 58573.12109375 12.6999998092651
"1" "10" 3334.8798828125 3663 59665.48828125 2888.6298828125 3206 59048.41796875 12.6999998092651
"1" "10" 1872.64001464844 2060 59575.4140625 2023.40002441406 2113 62757.00390625 12.6999998092651
"1" "10" 1500.23999023438 1903 51665.65234375 1466.2099609375 1708 56258.51171875 12.6999998092651
"1" "10" 1058.67993164062 1572 44135.91015625 1591.5400390625 1679 62122.1953125 12.6999998092651
"1" "10" 1224.35998535156 2053 39084.09765625 1294.06994628906 1418 59808.296875 12.6999998092651
"1" "10" 2921.43994140625 5040 37987.99609375 3590.78002929688 4198 56056.5390625 12.6999998092651
"1" "10" -3321.9599609375 1505 0 1650.42993164062 1899 56957.65234375 12.6999998092651
"1" "10" -5216.64013671875 313 0 1494.90002441406 1590 61616.203125 12.8000001907349
"1" "10" -2827.9599609375 4626 0 3918.44995117188 3758 68334.1015625 12.8000001907349
"1" "10" -4858.68017578125 1272 0 1828.60998535156 2030 59034.375 12.8000001907349
"1" "10" -4994.7197265625 1547 0 1457.15002441406 1640 58229.140625 12.8000001907349
"1" "10" -358.720001220703 6252 0 4283.8701171875 4534 61920.5390625 12.8000001907349
"1" "10" 2020.07995605469 2727 48547.10546875 2329.92993164062 2552 59833.18359375 12.8999996185303
"1" "10" 5214.35986328125 6010 56859.953125 4315.580078125 4684 60381.26953125 12.8999996185303
"1" "10" 4899.7197265625 2988 107465.875 1905.61999511719 2150 58086.84375 12.8999996185303
"1" "10" 9475.6796875 7046 88134.859375 3583.22998046875 3903 60166.68359375 12.8999996185303
"1" "10" 4602.56005859375 1688 178692.75 1475.27001953125 1548 62456.91015625 12.8999996185303
"1" "10" 5976.64013671875 3049 128463.4609375 1987.16003417969 2128 61198.5546875 12.8999996185303
"1" "10" 9782.7197265625 6396 100237.703125 2360.1298828125 2638 58632.85546875 13
"1" "10" 13469.4794921875 9478 93135.2421875 3497.15991210938 3910 58616.33984375 13
"1" "10" 9891.3994140625 4684 138395.125 2503.580078125 2737 59946.8828125 13
"1" "10" 7006.43994140625 2143 214266.953125 514.909973144531 599 56335.79296875 13
"1" "10" 7858.39990234375 2732 188509.546875 955.830017089844 1128 55533.046875 13.1000003814697
"1" "10" 7584.7998046875 3163 157153.796875 2065.67993164062 2397 56477.4296875 13.1000003814697
"1" "10" 8049.15966796875 2876 183417.859375 1804.44995117188 1861 63544.5625 13.1000003814697
"1" "10" 4971.16015625 1668 195317.71875 969.419982910156 930 68313.8828125 13.1000003814697
"1" "10" 5912.0400390625 2971 130411.1171875 1508.48999023438 1660 59554.4609375 13.1000003814697
"1" "10" 5576.1201171875 1715 213082.578125 1362.02001953125 1644 54295.2265625 13.1000003814697
"1" "10" 5766.8798828125 3456 109357.1328125 2929.39990234375 3104 61849.59765625 13.1000003814697
"1" "10" 10170.3203125 7823 85200.3203125 3122.67993164062 3225 63456.7265625 13.1000003814697
"1" "10" 1584.59997558594 845 122897.453125 1467.71997070312 1689 56949.96875 13.1000003814697
"1" "10" 5348.1201171875 5521 63483.8671875 3634.57006835938 4019 59267.27734375 13.1000003814697
"1" "10" 37002.87890625 43252 56067.25 10274.0400390625 10238 65766.703125 13.1999998092651
"1" "10" 934.039978027344 4508 13578.8037109375 1887.5 2193 56406.38671875 13.1999998092651
"1" "10" 4649.68017578125 10558 28861.6640625 4285.3798828125 4472 62801.12890625 13.1999998092651
"1" "10" -2747.39990234375 240 0 815.400024414062 860 62137.27734375 13.1999998092651
"1" "10" -2118.11987304688 3861 0 3248.01000976562 3429 62076.87109375 13.1999998092651
"1" "10" -2384.8798828125 3902 0 2992.82006835938 3018 64989.21875 13.1999998092651
"1" "10" 1970.67993164062 7096 18200.462890625 7631.5400390625 4258 117459.0546875 13.3000001907349
"1" "10" 1799.67993164062 9696 12164.173828125 4973.93994140625 4914 66335.3984375 13.3000001907349
"1" "10" 2451 10694 15020.455078125 4339.73974609375 4381 64918.78515625 13.3000001907349
"1" "10" -3572 2664 0 2912.7900390625 3205 59560.875 13.3000001907349
"1" "10" -5108.7197265625 790 0 2266.51000976562 2402 61839.3046875 13.3000001907349
"1" "10" 434.720001220703 6725 4236.40283203125 3143.82006835938 3314 62170.609375 13.3000001907349
"1" "10" 20461.48046875 18997 70588.1796875 11972.7900390625 6661 117797.4453125 13.3000001907349
"1" "10" -2254.919921875 1708 0 1389.19995117188 1484 61349.47265625 13.3000001907349
"1" "10" -3888.15991210938 471 0 1647.41003417969 1640 65832.1171875 13.3000001907349
"1" "10" -2592.35986328125 1246 0 1248.77001953125 1417 57755.39453125 13.3000001907349
"1" "10" -1779.919921875 2320 0 2369.18994140625 2590 59948.7421875 13.3000001907349
"1" "10" -826.119995117188 2843 0 1901.08996582031 2233 55794.8203125 13.3999996185303
"1" "10" 224.959991455078 3330 4427.32080078125 3184.59008789062 3441 60652.51171875 13.3999996185303
"1" "10" 1346.71997070312 4494 19639.216796875 2281.61010742188 2463 60709.5390625 13.3999996185303
"1" "10" 2034.52001953125 1641 81251.859375 1437.52001953125 1522 61898.36328125 13.3999996185303
"1" "10" 3337.919921875 2444 89506.515625 2237.82006835938 2153 68117.875 13.3999996185303
"1" "10" 4226.35986328125 3742 74018.8984375 2258.9599609375 2644 55992.1328125 13.3999996185303
"1" "10" 9306.9599609375 6802 89670.828125 4163.06982421875 4388 62176.60546875 13.3999996185303
"1" "10" 4145.7998046875 1695 160294.484375 726.309997558594 738 64497.90625 13.3999996185303
"1" "10" 8268.7998046875 4711 115029.515625 2396.36987304688 2625 59827.99609375 13.3999996185303
"1" "10" 5007.64013671875 1670 196515.40625 315.589996337891 340 60830.90234375 13.3999996185303
"1" "10" 6599.080078125 2626 164690.515625 1052.46997070312 1245 55401.34375 13.5
"1" "10" 9069.080078125 3601 165051.703125 2462.81005859375 2670 60450.45703125 13.5
"1" "10" 12476.16015625 5626 145331.96875 2724.0400390625 3213 55562.6171875 13.5
"1" "10" 19564.6796875 13659 93871.5078125 5864.83984375 6285 61154.8359375 13.5
"1" "10" 9732.5595703125 2684 237642.703125 1629.2900390625 1664 64168.9609375 13.5
"1" "10" 15643.080078125 9891 103648.2578125 3320.48999023438 3653 59570.66015625 13.5
"1" "10" 8736.2001953125 2404 238159.59375 525.47998046875 580 59375.61328125 13.5
"1" "10" 12172.16015625 5247 152032.53125 3408.07006835938 3729 59895.76171875 13.5
"1" "10" 12250.439453125 5158 155650.40625 2994.330078125 3296 59537.75 13.5
"1" "10" 8568.240234375 2665 210704.78125 2850.8798828125 3076 60739.68359375 13.6000003814697
"1" "10" 7598.47998046875 4463 111578.3046875 2014.33996582031 2279 57925.3125 13.6000003814697
"1" "10" 8318.2001953125 3931 138677.59375 2961.10986328125 3260 59527.390625 13.6000003814697
"1" "10" 10314.7197265625 4575 147756.390625 3533.39990234375 1880 123172.8203125 13.6000003814697
"1" "10" 8325.0400390625 5295 103038.6796875 3128.71997070312 3458 59295.48828125 13.6000003814697
"1" "10" 12237.51953125 8897 90142.5234375 5275.93994140625 3280 105415.8515625 13.6000003814697
"1" "10" 2299 893 168720.328125 117.779998779297 194 39787.78125 13.6000003814697
"1" "10" 6725.23974609375 6089 72383.859375 2942.98999023438 3257 59217.6171875 13.6000003814697
"1" "10" 1973.71997070312 1272 101690.03125 682.52001953125 822 54415.609375 13.6000003814697
"1" "10" 7132.60009765625 6261 74659.3359375 3941.09985351562 4150 62237.09375 13.6000003814697
"1" "10" 2967.80004882812 3516 55317.90234375 3334.080078125 3751 58251.73828125 13.6000003814697
"1" "10" -780.52001953125 1999 0 1812 1966 60402.45703125 13.6999998092651
"1" "10" -525.159973144531 2665 0 2621.35986328125 2789 61596.7890625 13.6999998092651
"1" "10" -1513.919921875 2761 0 1852.77001953125 1907 63672.33984375 13.6999998092651
"1" "10" -2548.28002929688 4065 0 2509.61987304688 2614 62919.0703125 13.6999998092651
"1" "10" -4406.47998046875 485 0 2136.64990234375 2356 59434.41796875 13.8000001907349
"1" "10" -4534.16015625 1387 0 1555.30004882812 1776 57391.9765625 13.8000001907349
"1" "10" -3128.15991210938 3539 0 2891.64990234375 3073 61668.45703125 13.8000001907349
"1" "10" -4067.52001953125 1763 0 2594.17993164062 2745 61935.21875 13.8000001907349
"1" "10" -4665.64013671875 919 0 2157.7900390625 2312 61164.765625 13.8000001907349
"1" "10" -3416.9599609375 2745 0 2819.169921875 3051 60556.25 13.8000001907349
"1" "10" -5137.60009765625 1049 0 2110.97998046875 2197 62970.046875 13.8000001907349
"1" "10" -1368 5531 0 4057.36987304688 4259 62433.38671875 13.8000001907349
"1" "10" -4712 1171 0 3074.35986328125 3532 57044.5234375 13.8000001907349
"1" "10" 1893.919921875 8993 13801.837890625 5217.0498046875 5579 61284.203125 13.8999996185303
"1" "10" -4102.47998046875 858 0 1197.42993164062 1314 59722.05078125 13.8999996185303
"1" "10" -4137.43994140625 1308 0 2491.5 2847 57352.6328125 13.8999996185303
"1" "10" -2822.63989257812 2991 0 3373.34008789062 3819 57888.25 13.8999996185303
"1" "10" -1217.52001953125 3631 0 3273.67993164062 3325 64524.48046875 13.8999996185303
"1" "10" -3212.52001953125 415 0 961.869995117188 941 66989.4921875 13.8999996185303
"1" "10" -285 2382 0 2177.419921875 2292 62259.76953125 13.8999996185303
"1" "10" 1129.35998535156 3370 21962.533203125 3128.71997070312 3328 61611.71484375 13.8999996185303
"1" "10" 4165.56005859375 3808 71689.640625 4770.08984375 2531 123513.4765625 13.8999996185303
"1" "10" 1084.52001953125 3467 20500.462890625 2245.36987304688 2537 58002.5859375 13.8999996185303
"1" "10" -395.199981689453 634 0 798.789978027344 953 54931.2734375 13.8999996185303
"1" "10" 2295.9599609375 3942 38170.48046875 2740.64990234375 3005 59770.7890625 13.8999996185303
"1" "10" 1995 2084 62737.19921875 1704.7900390625 1842 60654.24609375 14
"1" "10" 5031.9599609375 4774 69077.1953125 3805.19995117188 4316 57779.79296875 14
"1" "10" 4152.64013671875 3553 76596.5234375 2165.34008789062 2502 56717.71484375 14
"1" "10" 5863.39990234375 4854 79164.359375 2853.89990234375 2425 77127.0859375 14
"1" "10" 5491.759765625 4593 78360.1015625 3249.52001953125 3487 61072.71484375 14
"1" "10" 1855.16003417969 1010 120376.015625 96.6399993896484 229 27656.765625 14
"1" "10" 5375.47998046875 4159 84704.8515625 1689.68994140625 1899 58312.546875 14
"1" "10" 34073.83984375 34380 64952.390625 11205.7099609375 10063 72977.9921875 14
"1" "10" 3423.80004882812 1724 130152.0625 344.279998779297 414 54499.35546875 14
"1" "10" 5264.52001953125 2581 133675.171875 1739.52001953125 1868 61028.47265625 14
"1" "10" 5983.47998046875 3381 115981.4765625 2391.84008789062 2575 60874.421875 14
"1" "10" 4879.19970703125 1740 183771.984375 975.460021972656 994 64313.6328125 14
"1" "10" 6079.23974609375 4079 97673.21875 1882.96997070312 2087 59129.05078125 14
"1" "10" 3692.83984375 1708 141694.359375 869.760009765625 940 60638.9296875 14
"1" "10" 4813.080078125 2186 144295.53125 1138.5400390625 1157 64490.375 14
"1" "10" 9452.1201171875 5906 104885.578125 2337.47998046875 2253 67993.3828125 14
"1" "10" 6952.47998046875 3356 135768.109375 1674.58996582031 1721 63768.6953125 14
"1" "10" 6180.31982421875 4863 83288.8046875 1505.46997070312 1520 64909.5234375 14.1000003814697
"1" "10" 7169.83984375 5020 93602.125 2243.86010742188 2454 59924.046875 14.1000003814697
"1" "10" 7311.9599609375 5772 83020.8984375 2239.330078125 2406 60996.15625 14.1000003814697
"1" "10" 2476.080078125 1163 139529.140625 573.799987792969 599 62778.890625 14.1000003814697
"1" "10" 16401.560546875 17566 61191.6640625 5932.7900390625 6222 62489.765625 14.1000003814697
"1" "10" 4985.60009765625 4554 71747.09375 2754.23999023438 3117 57908.84375 14.1000003814697
"1" "10" 2548.28002929688 2980 56041.63671875 3293.31005859375 3589 60136.6328125 14.1000003814697
"1" "10" 6542.080078125 9733 44050.32421875 3463.93994140625 3607 62936.7265625 14.1999998092651
"1" "10" 708.320007324219 3820 12151.9541015625 2258.9599609375 2479 59718.91796875 14.1999998092651
"1" "10" -321.480010986328 1445 0 1875.42004394531 2086 58920.1953125 14.1999998092651
"1" "10" 742.52001953125 3205 15183.0859375 3909.38989257812 2514 101911.609375 14.1999998092651
"1" "10" 57 2628 1421.44299316406 3415.61987304688 2424 92345.7421875 14.1999998092651
"1" "10" -2530.0400390625 754 0 1174.78002929688 1270 60622.3515625 14.1999998092651
"1" "10" -522.119995117188 2944 0 2656.09008789062 2861 60842.19140625 14.1999998092651
"1" "10" 9482.51953125 15149 41022.2734375 5168.72998046875 5548 61055.85546875 14.3000001907349
"1" "10" 3501.32006835938 7036 32612.63671875 4397.1201171875 4700 61312.69140625 14.3000001907349
"1" "10" 769.880004882812 4021 12547.8369140625 3332.57006835938 3718 58742.1484375 14.3000001907349
"1" "10" 4902.759765625 5647 56898.7578125 2865.97998046875 3113 60335.64453125 14.3000001907349
"1" "10" 2209.32006835938 2351 61586.55859375 2405.42993164062 2654 59397.984375 14.3000001907349
"1" "10" 3424.56005859375 3014 74463.1640625 1455.64001464844 1618 58959.71875 14.3000001907349
"1" "10" 3896.52001953125 2360 108204.3828125 2141.17993164062 2303 60931.12109375 14.3000001907349
"1" "10" 4522.759765625 3332 88956.671875 2115.51000976562 2252 61563.96875 14.3000001907349
"1" "10" 4864 3313 96217.0546875 2764.81005859375 3068 59059.51953125 14.3000001907349
"1" "10" 6350.56005859375 3855 107961.171875 3235.92993164062 3565 59486.65234375 14.3999996185303
"1" "10" 6504.83984375 3636 117244.546875 2169.86987304688 2212 64287.7890625 14.3999996185303
"1" "10" 17183.599609375 14349 78482.4296875 5155.14013671875 5632 59987.0859375 14.3999996185303
"1" "10" 8294.6396484375 4181 130016.15625 2162.32006835938 2250 62982.140625 14.3999996185303
"1" "10" 12180.51953125 7681 103926.8984375 3546.98999023438 3777 61545.01953125 14.3999996185303
"1" "10" 9196.759765625 4494 134116.359375 2091.35009765625 2097 65359.4296875 14.3999996185303
"1" "10" 8065.8798828125 2833 186588.59375 1463.18994140625 1648 58186.6640625 14.3999996185303
"1" "10" 9139 3939 152052.171875 1917.69995117188 1985 63314.046875 14.3999996185303
"1" "10" 25643.919921875 12281 136845.53125 9076.6103515625 5039 118048.1796875 14.3999996185303
"1" "10" 34905.28125 24457 93533.65625 9796.8798828125 5536 115976.9453125 14.3999996185303
"1" "10" 6868.1201171875 4063 110782.4609375 1466.2099609375 1632 58878.390625 14.5
"1" "10" 5199.919921875 3499 97394.109375 2896.17993164062 3209 59147.41796875 14.5
"1" "10" 8093.23974609375 5536 95808.984375 2918.830078125 3356 56998.9453125 14.5
"1" "10" 7924.52001953125 6260 82961.8828125 2387.31005859375 2715 57626.0625 14.5
"1" "10" 5538.8798828125 3391 107046.8984375 2414.48999023438 2699 58627.6484375 14.5
"1" "10" 12707.9599609375 13620 61147.4921875 4694.58984375 4714 65266.15234375 14.5
"1" "10" 4787.23974609375 5281 59408.55078125 4984.509765625 4424 73839.25 14.5
"1" "10" 1851.35998535156 2533 47900.01171875 2844.84008789062 3260 57190.01171875 14.5
"1" "10" 2549.80004882812 3630 46034.07421875 2314.830078125 2486 61023.6171875 14.5
"1" "10" 5256.919921875 7531 45746.5859375 4505.83984375 4641 63627.390625 14.6000003814697
"1" "10" 4049.28002929688 6913 38387.625 3383.90991210938 3541 62628.6171875 14.6000003814697
"1" "10" 8564.439453125 14678 38239.48046875 3770.46997070312 4146 59599.98046875 14.6000003814697
"1" "10" -3834.19995117188 812 0 1494.90002441406 1640 59737.66796875 14.6000003814697
"1" "10" -2552.84008789062 2307 0 2604.75 2686 63553.57421875 14.6000003814697
"1" "10" -1716.07995605469 1367 0 2594.17993164062 2392 71075.328125 14.6999998092651
"1" "10" -3224.67993164062 1826 0 1993.19995117188 2122 61558.12890625 14.6999998092651
"1" "10" -3184.39990234375 2036 0 3136.27001953125 3400 60452.53125 14.6999998092651
"1" "10" -595.080017089844 5230 0 3205.72998046875 3425 61340.35546875 14.6999998092651
"1" "10" -3425.32006835938 650 0 1802.93994140625 2074 56970.81640625 14.6999998092651
"1" "10" -402.040008544922 3445 0 3999.98999023438 4302 60935.23046875 14.6999998092651
"1" "10" 855 3805 14726.2236328125 2678.73999023438 2858 61425.4375 14.6999998092651
"1" "10" -1582.31994628906 1392 0 2699.8798828125 3008 58822.9140625 14.6999998092651
"1" "10" 2863.67993164062 7812 24023.826171875 3782.55004882812 3824 64825.62890625 14.6999998092651
"1" "10" -1287.43994140625 1600 0 2107.9599609375 2252 61344.25390625 14.6999998092651
"1" "10" -1024.47998046875 984 0 1834.65002441406 1991 60389.56640625 14.6999998092651
"1" "10" -1772.31994628906 529 0 1057 1121 61794.43359375 14.8000001907349
"1" "10" 2109.76000976562 3987 34679.015625 2656.09008789062 2676 65048.40625 14.8000001907349
"1" "10" 4830.56005859375 3710 85330.3515625 5368.0498046875 3483 101005.0234375 14.8000001907349
"1" "10" 1871.88000488281 3126 39243.61328125 1679.11999511719 1841 59773.39453125 14.8000001907349
"1" "10" 3108.39990234375 4022 50649.453125 1857.30004882812 2016 60376.9921875 14.8000001907349
"1" "10" 2527.76000976562 3327 49792.390625 2348.05004882812 2587 59482.73046875 14.8000001907349
"1" "10" 1585.35998535156 1329 78177.6953125 1360.51000976562 1608 55449.2421875 14.8000001907349
"1" "10" 75993.921875 50547 98528.8515625 31099.958984375 13944 146168.03125 14.8000001907349
"1" "10" 2949.56005859375 2486 77756.3828125 3459.40991210938 3824 59287.62890625 14.8000001907349
"1" "10" 5791.19970703125 5326 71260.2421875 2909.77001953125 3320 57438.1640625 14.8000001907349
"1" "10" 5055.52001953125 3834 86415.8984375 3246.5 3564 59697.70703125 14.8000001907349
"1" "10" 5215.1201171875 2466 138596.171875 1010.19000244141 1171 56536.1328125 14.8999996185303
"1" "10" 5316.19970703125 4191 83131.109375 2814.63989257812 2914 63301.390625 14.8999996185303
"1" "10" 1277.55993652344 1086 77095.921875 785.200012207031 826 62298.87890625 14.8999996185303
"1" "10" 6979.83984375 7257 63033.04296875 4952.7998046875 5324 60966.6953125 14.8999996185303
"1" "10" 17416.919921875 11168 102205.890625 7044.14990234375 4122 111995.484375 14.8999996185303
"1" "10" 4512.8798828125 4605 64224.99609375 2942.98999023438 3281 58784.453125 14.8999996185303
"1" "10" 6257.83984375 7388 55510.796875 3874.65991210938 4090 62085.50390625 15
"1" "10" -343.519989013672 1207 0 1078.14001464844 1199 58929.9296875 15
"1" "10" 1882.52001953125 3678 33543.45703125 2520.18994140625 2631 62775.8203125 15
"1" "10" -1067.0400390625 1584 0 1999.23999023438 2085 62840.37890625 15
"1" "10" 9331.2802734375 14920 40987.5859375 5097.759765625 5101 65494.37109375 15
"1" "10" 3350.83984375 7114 30868.80078125 3146.84008789062 2873 71782.5625 15
"1" "10" -2709.39990234375 315 0 739.900024414062 842 57589.18359375 15
"1" "10" -1778.40002441406 1694 0 2628.90991210938 2915 59104.02734375 15
"1" "10" -1120.23999023438 2654 0 2003.77001953125 2275 57722.66796875 15
"1" "10" -1105.79992675781 2392 0 3133.25 3492 58803.17578125 15
"1" "10" -112.479995727539 4410 0 2989.80004882812 3084 63534.21875 15.1000003814697
"1" "10" -2279.23999023438 403 0 1679.11999511719 1796 61271.05078125 15.1000003814697
"1" "10" 159.599990844727 3970 2634.64624023438 4318.60009765625 2941 96233.859375 15.1000003814697
"1" "10" -579.119995117188 2861 0 1463.18994140625 1694 56606.6171875 15.1000003814697
"1" "10" -1378.64001464844 1589 0 1587.01000976562 1806 57589.30859375 15.1000003814697
"1" "10" -218.880004882812 3355 0 3104.56005859375 3416 59561.01953125 15.1000003814697
"1" "10" -1467.55993652344 518 0 647.789978027344 703 60389.13671875 15.1999998092651
"1" "10" 2397.0400390625 3482 45115.5703125 2890.13989257812 3212 58968.93359375 15.1999998092651
"1" "10" 2647.84008789062 3661 47399.30078125 3453.36987304688 3623 62467.578125 15.1999998092651
"1" "10" 2462.39990234375 3297 48946.265625 2263.48999023438 2396 61911.5546875 15.1999998092651
"1" "10" 265.239990234375 687 25302.4296875 756.510009765625 901 55026.23828125 15.1999998092651
"1" "10" 2533.080078125 2873 57782.0859375 1727.43994140625 1943 58265.3125 15.1999998092651
"1" "10" 4814.60009765625 4298 73413.125 2601.72998046875 2969 57429.09765625 15.1999998092651
"1" "10" 5627.0400390625 4840 76192.921875 3457.89990234375 3652 62052.828125 15.1999998092651
"1" "10" 8518.83984375 6829 81752.921875 3337.10009765625 3486 62736.71875 15.1999998092651
"1" "10" 3953.52001953125 1245 208110.765625 625.140014648438 633 64722.23828125 15.1999998092651
"1" "10" 11393.16015625 8866 84216.3515625 2798.03002929688 3008 60961.3359375 15.1999998092651
"1" "10" 7581.759765625 5235 94914.65625 3818.7900390625 4356 57453.67578125 15.3000001907349
"1" "10" 7971.64013671875 5842 89426.46875 3036.60986328125 3462 57483.32421875 15.3000001907349
"1" "10" 13336.4794921875 11618 75229.7734375 3542.4599609375 3746 61975.08203125 15.3000001907349
"1" "10" 6589.9599609375 3493 123641.46875 1727.43994140625 1891 59867.53515625 15.3000001907349
"1" "10" 6602.1201171875 2772 156088.234375 1346.92004394531 1560 56584.45703125 15.3000001907349
"1" "10" 7011.759765625 3534 130029.0546875 1674.58996582031 1987 55231.97265625 15.3000001907349
"1" "10" 7302.83984375 3550 134816.59375 2622.86987304688 2854 60228.58984375 15.3000001907349
"1" "10" 7156.15966796875 3611 129877.0625 2055.11010742188 2312 58254.1953125 15.3000001907349
"1" "10" 9035.6396484375 4510 131299.28125 2609.28002929688 2755 62069.6171875 15.3999996185303
"1" "10" 11741.240234375 7283 105653.4296875 4844.080078125 3345 94906.3203125 15.3999996185303
"1" "10" 8471.7197265625 4255 130482.40625 2216.67993164062 2551 56947.21484375 15.3999996185303
"1" "10" 6972.23974609375 3821 119584.5859375 1801.42993164062 2082 56704.37890625 15.3999996185303
"1" "10" 4835.8798828125 1399 226536.265625 2088.330078125 2296 59608.3671875 15.3999996185303
"1" "10" 7083.19970703125 4127 112479.8984375 3119.65991210938 3456 59157.99609375 15.3999996185303
"1" "10" 11533.759765625 8644 87445.21875 4404.669921875 4508 64033.81640625 15.3999996185303
"1" "10" 7685.1201171875 5711 88189.8203125 2076.25 2219 61320.0234375 15.3999996185303
"1" "10" 4002.919921875 1517 172930.375 1583.98999023438 1827 56819.02734375 15.3999996185303
"1" "10" 3985.43994140625 2903 89972.3671875 1268.40002441406 1336 62219.95703125 15.5
"1" "10" 12011.7998046875 4698 167561.796875 1583.98999023438 1714 60564.9765625 15.5
"1" "10" 1274.52001953125 3149 26524.912109375 2255.93994140625 2526 58529.40625 15.5
"1" "10" 6627.9599609375 9154 47451.390625 4770.08984375 5175 60408.234375 15.5
"1" "10" -690.080017089844 1106 0 2305.77001953125 2660 56808.62109375 15.6000003814697
"1" "10" 2747.39990234375 4478 40208.4921875 1839.17993164062 2125 56721.17578125 15.6000003814697
"1" "10" 2310.39990234375 4411 34326.54296875 3093.98999023438 3448 58807.34375 15.6000003814697
"1" "10" 171.759994506836 1982 5679.345703125 1544.72998046875 1784 56746.31640625 15.6000003814697
"1" "10" -1600.55993652344 828 0 1188.36999511719 1248 62404.66015625 15.6000003814697
"1" "10" 202.160003662109 2970 4460.86083984375 2903.72998046875 2995 63538.84765625 15.6000003814697
"1" "10" 251.559997558594 2929 5628.62255859375 2166.85009765625 2415 58801.9453125 15.6000003814697
"1" "10" 3012.63989257812 7098 27815.77734375 3661.75 3916 61281.015625 15.6000003814697
"1" "10" -324.519989013672 2875 0 2850.8798828125 3170 58938.57421875 15.6000003814697
"1" "10" 28210.439453125 34893 52984.82421875 11980.33984375 12879 60963.08203125 15.6999998092651
"1" "10" 705.279968261719 1954 23654.671875 2204.60009765625 2313 62464.62109375 15.6999998092651
"1" "10" 1874.919921875 4036 30444.685546875 2523.2099609375 2832 58390.21484375 15.6999998092651
"1" "10" 3334.11987304688 4530 48235.078125 2394.85986328125 2526 62133.625 15.6999998092651
"1" "10" 2303.56005859375 3325 45403.34375 3202.7099609375 3696 56789.17578125 15.8000001907349
"1" "10" 2932.83984375 3539 54310.98828125 2447.7099609375 2549 62931.78515625 15.8000001907349
"1" "10" 5962.9599609375 6232 62706.76171875 3411.09008789062 3562 62759.46484375 15.8000001907349
"1" "10" 604.200012207031 820 48288.84765625 679.5 668 66664.234375 15.8000001907349
"1" "10" 4250.68017578125 2888 96458.6484375 1297.08996582031 1408 60373.64453125 15.8000001907349
"1" "10" 2829.47998046875 3418 54251.84375 1602.10998535156 1723 60937.83203125 15.8000001907349
"1" "10" 14845.080078125 16394 59344.09765625 5522.06982421875 5924 61089.53125 15.8999996185303
"1" "10" 11488.919921875 13072 57599.28515625 3699.5 3827 63352.609375 15.8999996185303
"1" "10" 5476.56005859375 6152 58340.671875 3112.10986328125 3183 64076.4140625 15.8999996185303
"1" "10" 4532.64013671875 5569 53340.12109375 2286.13989257812 2523 59383.45703125 15.8999996185303
"1" "10" 4549.35986328125 5866 50826.265625 3509.23999023438 3811 60346.76953125 15.8999996185303
"1" "10" 2191.080078125 2834 50668.53515625 1958.46997070312 2035 63071.3984375 15.8999996185303
"1" "10" 700.719970703125 1024 44846.078125 804.830017089844 808 65278.8828125 15.8999996185303
"1" "10" 2763.35986328125 2857 63388.015625 2882.59008789062 3132 60317.1875 15.8999996185303
"1" "10" 3878.28002929688 3923 64788.9296875 2914.30004882812 3237 59002.6484375 15.8999996185303
"1" "10" 4169.35986328125 3123 87493.8125 2142.68994140625 2262 62079.28125 15.8999996185303
"1" "10" 2783.11987304688 3158 57756.34765625 2662.1298828125 2775 62870.39453125 15.8999996185303
"1" "10" 5073.759765625 4975 66836.9609375 3202.7099609375 3537 59342.0390625 15.8999996185303
"1" "10" 6013.1201171875 4972 79259.015625 4549.6298828125 2836 105135.5859375 16
"1" "10" 1638.55993652344 1494 71877.2890625 2456.77001953125 2584 62309.1640625 16
"1" "10" 1508.59997558594 1749 56528.078125 1147.59997558594 1270 59219.7734375 16
"1" "10" 4097.919921875 4389 61189.62890625 1919.2099609375 1988 63268.28125 16
"1" "10" 1543.55993652344 1893 53438.3203125 1644.39001464844 1742 61863.8046875 16
"1" "10" 2832.52001953125 3786 49031.171875 3332.57006835938 3511 62205.4453125 16
"1" "10" 4728.7197265625 3305 93767.4375 4042.27001953125 2373 111636.8359375 16
"1" "10" 4404.9599609375 5912 48830.0859375 3217.81005859375 3346 63025.2265625 16
"1" "10" -651.320007324219 3095 0 1852.77001953125 2083 58292.4296875 16.1000003814697
"1" "10" 4265.1201171875 8689 32169.287109375 3808.21997070312 4235 58931.64453125 16.1000003814697
"1" "10" 582.159973144531 2604 14651.4736328125 2801.05004882812 3046 60265.79296875 16.1000003814697
"1" "10" -2058.080078125 382 0 243.110000610352 295 54008.33203125 16.1000003814697
"1" "10" 503.880004882812 4178 7903.8486328125 2441.669921875 2683 59641.17578125 16.1000003814697
"1" "10" -1035.11999511719 2275 0 996.599975585938 1003 65117.8203125 16.1000003814697
"1" "10" -427.119995117188 2129 0 3198.17993164062 3553 58991.25390625 16.1000003814697
"1" "10" 1189.40002441406 5053 15426.1875 3657.21997070312 3768 63609.2265625 16.2000007629395
"1" "10" -338.199981689453 2735 0 2126.080078125 2388 58347.8984375 16.2000007629395
"1" "10" 4448.27978515625 9260 31481.90625 5442.0400390625 5515 64669 16.2000007629395
"1" "10" -259.160003662109 3861 0 2636.4599609375 2328 74219.5234375 16.2000007629395
"1" "10" 6440.23974609375 12263 34417.96875 3688.92993164062 3826 63188.11328125 16.2000007629395
"1" "10" -366.320007324219 3048 0 2124.57006835938 2254 61772.76953125 16.2000007629395
"1" "10" 3626.71997070312 8294 28656.947265625 3892.78002929688 4387 58153.00390625 16.2000007629395
"1" "10" -278.160003662109 2509 0 2136.64990234375 2366 59183.21875 16.2000007629395
"1" "10" 16378.759765625 23129 46409.203125 6005.27001953125 6057 64976.2890625 16.2000007629395
"1" "10" 934.799987792969 3564 17189.408203125 3824.830078125 3619 69263.34375 16.2000007629395
"1" "10" -676.399963378906 351 0 1526.60998535156 1489 67191.34375 16.2000007629395
"1" "10" 2033 3762 35415.921875 1689.68994140625 1821 60810.28125 16.2999992370605
"1" "10" 1016.88000488281 2704 24645.802734375 2754.23999023438 2991 60348.3359375 16.2999992370605
"1" "10" 2351.43994140625 4160 37044.2265625 3373.34008789062 3759 58812.2421875 16.2999992370605
"1" "10" 1166.59997558594 2554 29935.119140625 2293.68994140625 2564 58626.859375 16.2999992370605
"1" "10" 2003.35998535156 2506 52391.140625 2189.5 2465 58211.38671875 16.2999992370605
"1" "10" 5686.31982421875 5359 69538.8359375 2363.14990234375 1869 82863.2421875 16.2999992370605
"1" "10" 4868.56005859375 4992 63915.45703125 3466.9599609375 3724 61012.5390625 16.2999992370605
"1" "10" 7318.0400390625 8192 58544.3203125 4024.14990234375 4342 60738.52734375 16.2999992370605
"1" "10" 1301.88000488281 1352 63106.515625 1417.89001464844 1362 68225.28125 16.2999992370605
"1" "10" 3583.39990234375 3956 59363.421875 2576.06005859375 2844 59361.69921875 16.2999992370605
"1" "10" 2041.35998535156 2531 52857.59375 2405.42993164062 2529 62333.83203125 16.2999992370605
"1" "10" 7543 7839 63061.36328125 3699.5 3953 61333.27734375 16.3999996185303
"1" "10" 3366.0400390625 4087 53975.23828125 3204.21997070312 3498 60031.94921875 16.3999996185303
"1" "10" 10697.759765625 12774 54884.01953125 5194.39990234375 5593 60865.40234375 16.3999996185303
"1" "10" 2651.63989257812 3578 48568.4375 2231.78002929688 2322 62989.63671875 16.3999996185303
"1" "10" 8121.35986328125 9213 57770.6953125 3151.36987304688 3212 64298.93359375 16.3999996185303
"1" "10" 3125.11987304688 2826 72472.7109375 1362.02001953125 1306 68347.125 16.3999996185303
"1" "10" 2416.0400390625 1694 93469.65625 1117.40002441406 1219 60073.7734375 16.3999996185303
"1" "10" 5173.31982421875 4298 78882.890625 2326.90991210938 2450 62243.4140625 16.5
"1" "10" 2748.15991210938 2086 86339.125 2178.92993164062 2565 55671.875 16.5
"1" "10" 12702.6396484375 14498 57420.34765625 7619.4599609375 8108 61587.19140625 16.5
"1" "10" 4126.0400390625 3721 72669.75 2657.60009765625 2775 62763.4140625 16.5
"1" "10" 5632.35986328125 4811 76724.6640625 3119.65991210938 3314 61692.828125 16.5
"1" "10" 3549.9599609375 1200 193875.140625 1141.55993652344 1232 60725.05859375 16.5
"1" "10" 5863.39990234375 4391 87511.6796875 1833.14001464844 2106 57044.953125 16.5
"1" "10" 7694.23974609375 5497 91731.796875 3118.14990234375 3282 62264.19140625 16.5
"1" "10" 3043.0400390625 1069 186556.296875 696.109985351562 754 60504.3359375 16.6000003814697
"1" "10" 46476.28125 50170 60710.97265625 13745.5302734375 12745 70680.8203125 16.6000003814697
"1" "10" 7914.64013671875 6807 76200.0703125 2195.5400390625 2463 58419.3671875 16.6000003814697
"1" "10" 2307.35986328125 1022 147960.015625 579.839965820312 655 58015.8671875 16.6000003814697
"1" "10" 5025.1201171875 3814 86346.6875 3192.13989257812 3616 57854.00390625 16.6000003814697
"1" "10" 5696.9599609375 4180 89319.609375 2379.76000976562 2609 59777.671875 16.6000003814697
"1" "10" 7685.1201171875 5235 96208.6015625 3459.40991210938 3040 74577.59375 16.6000003814697
"1" "10" 27267.279296875 26473 67502.3046875 10361.6201171875 7806 86991.9453125 16.6000003814697
"1" "10" 6196.27978515625 5725 70930.90625 1627.78002929688 1839 58008.8046875 16.6000003814697
"1" "10" 3503.59985351562 2133 107647.4140625 2104.93994140625 2266 60877.91015625 16.6000003814697
"1" "10" 3413.15991210938 3319 67395.2578125 2295.19995117188 2492 60360.4453125 16.7000007629395
"1" "10" 4107.7998046875 4693 57363.8984375 2317.85009765625 2473 61424.43359375 16.7000007629395
"1" "10" 1428.79992675781 2318 40395.9609375 2011.31994628906 2094 62948.359375 16.7000007629395
"1" "10" 5575.35986328125 6863 53240.09765625 5876.919921875 4759 80930.8359375 16.7000007629395
"1" "10" 772.159973144531 1728 29284.8828125 1386.17993164062 1526 59531.25390625 16.7000007629395
"1" "10" 1176.47998046875 2025 38074.9609375 2416 2789 56771.234375 16.7000007629395
"1" "10" 4836.64013671875 6557 48341.32421875 4182.7001953125 4465 61392.484375 16.7000007629395
"1" "10" 1232.71997070312 2990 27019.244140625 2849.36987304688 3005 62141.86328125 16.7000007629395
"1" "10" 1603.59997558594 2554 41148.6015625 3125.69995117188 3343 61276.06640625 16.7000007629395
"1" "10" -265.239990234375 2793 0 2791.98999023438 2891 63291.546875 16.7999992370605
"1" "10" -569.239990234375 2238 0 1890.52001953125 1985 62416.6875 16.7999992370605
"1" "10" 779 3510 14544.884765625 2145.7099609375 2368 59383.97265625 16.7999992370605
"1" "10" -377.720001220703 2490 0 2331.43994140625 2645 57766.8203125 16.7999992370605
"1" "10" 1661.35998535156 4278 25450.884765625 2272.55004882812 2591 57481.21875 16.7999992370605
"1" "10" 2469.23999023438 4734 34183.37890625 3847.47998046875 4175 60394.8359375 16.7999992370605
"1" "10" 21.2799987792969 1017 1371.2939453125 851.640014648438 1001 55757.32421875 16.7999992370605
"1" "10" 324.519989013672 1750 12152.9970703125 1707.80993652344 1871 59819.8984375 16.7999992370605
"1" "10" 3697.39990234375 6022 40237.9296875 2477.90991210938 2613 62147.83984375 16.7999992370605
"1" "10" 570.760009765625 2812 13302.037109375 1153.64001464844 1278 59158.8046875 16.7999992370605
"1" "10" -342.760009765625 1320 0 2044.5400390625 2260 59288.04296875 16.7999992370605
"1" "10" -892.239990234375 1277 0 1263.86999511719 1315 62987.8203125 16.7999992370605
"1" "10" 1634.76000976562 4034 26558.1640625 2662.1298828125 2772 62938.44140625 16.7999992370605
"1" "10" 484.880004882812 3033 10477.1181640625 2796.52001953125 2963 61853.77734375 16.7999992370605
"1" "10" 2301.28002929688 5149 29290.482421875 5207.98974609375 5784 59009.4765625 16.7999992370605
"1" "10" 3328.80004882812 5822 37471.015625 2260.46997070312 2329 63607.625 16.8999996185303
"1" "10" 303.239990234375 2571 7729.72998046875 2103.42993164062 2287 60275.640625 16.8999996185303
"1" "10" 316.919982910156 2140 9705.4521484375 2435.6298828125 2641 60439.77734375 16.8999996185303
"1" "10" 1074.64001464844 3077 22888.3984375 2677.22998046875 2883 60858.46484375 16.8999996185303
"1" "10" 1732.0400390625 3160 35921.19921875 2120.0400390625 2431 57153 16.8999996185303
"1" "10" -1106.55993652344 371 0 804.830017089844 843 62568.6171875 16.8999996185303
"1" "10" -1107.31994628906 872 0 1281.98999023438 1363 61640.86328125 16.8999996185303
"1" "10" 3558.32006835938 7763 30039.685546875 5624.75 4971 74154.8203125 17
"1" "10" -2511.0400390625 1050 0 1573.42004394531 1653 62380.91796875 17
"1" "10" 3353.8798828125 7706 28523.2109375 4421.27978515625 4748 61026.3203125 17
"1" "10" 3523.35986328125 6074 38015.625 5641.35986328125 3734 99012.375 17
"1" "10" -1811.07995605469 467 0 1349.93994140625 1564 56566.28125 17
"1" "10" -1395.35998535156 1675 0 2166.85009765625 2549 55710.74609375 17
"1" "10" 8895.7998046875 13912 41905.91796875 4783.68017578125 4783 65545.3203125 17
"1" "10" -1602.07995605469 1692 0 2497.5400390625 2735 59845.98828125 17.1000003814697
"1" "10" 247.759994506836 4491 3615.49731445312 4519.43017578125 4558 64981.43359375 17.1000003814697
"1" "10" -1522.28002929688 516 0 1081.16003417969 1131 62648.015625 17.1000003814697
"1" "10" -800.279968261719 1501 0 1596.06994628906 1794 58305.48828125 17.1000003814697
"1" "10" 95.7600021362305 2377 2640.1884765625 1340.88000488281 1428 61537.75390625 17.1000003814697
"1" "10" 2139.39990234375 4605 30446.841796875 3482.06005859375 3939 57933.5625 17.1000003814697
"1" "10" 1200.0400390625 2546 30889.955078125 2070.2099609375 2397 56601.28125 17.2000007629395
"1" "10" 2932.080078125 5271 36455.47265625 2942.98999023438 3146 61306.9921875 17.2000007629395
"1" "10" 2144.71997070312 3611 38924.50390625 3318.97998046875 3605 60336.3828125 17.2000007629395
"1" "10" 6693.31982421875 8115 54054.640625 4241.58984375 4347 63946.8203125 17.2000007629395
"1" "10" 3914.76000976562 4988 51434.98828125 2933.92993164062 3072 62590.50390625 17.2000007629395
"1" "10" 5315.43994140625 6677 52172.03515625 2958.09008789062 3286 58996.1640625 17.2000007629395
"1" "10" 2261.76000976562 2253 65790.8125 2710.44995117188 2932 60583.91796875 17.2000007629395
"1" "10" 4560.759765625 4669 64016.6953125 2132.11987304688 2167 64481.12890625 17.2000007629395
"1" "10" 5795.759765625 6413 59228.26953125 3260.09008789062 3426 62362.30859375 17.2000007629395
"1" "10" 4414.83984375 4902 59023.046875 2338.98999023438 2626 58373.2109375 17.2000007629395
"1" "10" 5731.919921875 5903 63636.6484375 3112.10986328125 3449 59134.59765625 17.2999992370605
"1" "10" 9411.83984375 9798 62953.08984375 4653.81982421875 4867 62665.44921875 17.2999992370605
"1" "10" 2085.43994140625 1424 95977.1015625 1168.73999023438 1259 60837.60546875 17.2999992370605
"1" "10" 4007.47998046875 3359 78188.2109375 1993.19995117188 2225 58708.47265625 17.2999992370605
"1" "10" 4043.19995117188 3958 66946.7265625 2319.35986328125 2378 63919.921875 17.2999992370605
"1" "10" 5643 5677 65143.5078125 2091.35009765625 2507 54670.41796875 17.2999992370605
"1" "10" 9162.5595703125 8619 69669.0390625 5561.330078125 5800 62839.19921875 17.2999992370605
"1" "10" 3336.39990234375 2165 100995.0546875 2409.9599609375 2772 56976.6015625 17.2999992370605
"1" "10" 13401.83984375 12081 72701.1875 7670.7998046875 6657 75516.5390625 17.2999992370605
"1" "10" 7521.7197265625 6911 71327.3671875 3624 4098 57955.703125 17.2999992370605
"1" "10" 3850.15991210938 1919 131487.296875 2021.89001464844 2109 62829.109375 17.3999996185303
"1" "10" 8014.19970703125 5330 98540.078125 1861.82995605469 1908 63950.15234375 17.3999996185303
"1" "10" 9110.1201171875 6468 92306.875 3302.36987304688 3655 59213.16796875 17.3999996185303
"1" "10" 8026.35986328125 7367 71401.5859375 2570.02001953125 2737 61537.75 17.3999996185303
"1" "10" 6388.56005859375 4211 99425.4765625 1991.68994140625 2278 57299.12109375 17.3999996185303
"1" "10" 5519.8798828125 2789 129706.296875 1959.97998046875 2090 61458.96875 17.3999996185303
"1" "10" 6081.52001953125 4447 89624.1328125 1614.18994140625 1825 57965.78125 17.3999996185303
"1" "10" 3806.83984375 2350 106163.8515625 2194.03002929688 2530 56833.1796875 17.3999996185303
"1" "10" 4075.8798828125 1718 155481.3125 1990.17993164062 2102 62049.6796875 17.3999996185303
"1" "10" 5159.64013671875 3628 93203.4609375 2159.30004882812 2405 58840.703125 17.3999996185303
"1" "10" 2955.63989257812 1377 140668.71875 872.779968261719 901 63483.359375 17.3999996185303
"1" "10" 4031.80004882812 2158 122441.1640625 2163.830078125 2357 60164.94140625 17.3999996185303
"1" "10" 7970.1201171875 8186 63807.6953125 2722.53002929688 2880 61952.68359375 17.5
"1" "10" 5481.8798828125 4890 73468.3984375 3722.14990234375 4028 60559.7890625 17.5
"1" "10" 5932.56005859375 4382 88725.7578125 2766.32006835938 2923 62023.11328125 17.5
"1" "10" 2235.919921875 1536 95399.2421875 593.429992675781 605 64282.6875 17.5
"1" "10" 4550.1201171875 3282 90858.21875 1956.9599609375 2084 61540.9453125 17.5
"1" "10" 1401.43994140625 787 116702.3671875 359.380004882812 404 58297.84375 17.5
"1" "10" 10786.6796875 11050 63974.28515625 5706.2900390625 6238 59949.89453125 17.5
"1" "10" 4328.19970703125 2406 117893.984375 2255.93994140625 2432 60791.64453125 17.6000003814697
"1" "10" 9112.3994140625 8194 72881.40625 4623.6201171875 4991 60711.99609375 17.6000003814697
"1" "10" 2491.28002929688 1303 125302.0234375 318.609985351562 369 56586.51953125 17.6000003814697
"1" "10" 4142.759765625 3085 88006.453125 2385.80004882812 2508 62342.81640625 17.6000003814697
"1" "10" 4415.60009765625 4111 70391.828125 3581.71997070312 3745 62678.6640625 17.6000003814697
"1" "10" 10228.83984375 10276 65235.23828125 6311.7998046875 4857 85165.7578125 17.6000003814697
"1" "10" 6868.8798828125 5635 79886.2265625 3063.7900390625 3436 58436.71875 17.6000003814697
"1" "10" 10416.5595703125 11344 60178.03125 6357.10009765625 6802 61249.47265625 17.6000003814697
"1" "10" 4710.47998046875 3792 81409.8125 2714.97998046875 2967 59969.3046875 17.6000003814697
"1" "10" 2696.47998046875 3522 50175.046875 2598.7099609375 2333 73000.0234375 17.7000007629395
"1" "10" 5043.35986328125 5584 59190.83984375 2598.7099609375 2897 58788.07421875 17.7000007629395
"1" "10" 3283.19995117188 3391 63452.609375 2204.60009765625 2403 60125.125 17.7000007629395
"1" "10" 6310.27978515625 6295 65695.0703125 3882.2099609375 4220 60290.171875 17.7000007629395
"1" "10" 2509.52001953125 1956 84081.75 1555.30004882812 1657 61513.6640625 17.7000007629395
"1" "10" 2036.79992675781 2584 51657.78515625 1374.09997558594 1523 59128.70703125 17.7000007629395
"1" "10" 459.799987792969 2144 14054.7822265625 2222.71997070312 2540 57349.67578125 17.7000007629395
"1" "10" 3811.39990234375 5742 43501.203125 2180.43994140625 2432 58757.12109375 17.7999992370605
"1" "10" 1424.23999023438 3345 27904.033203125 2686.2900390625 2974 59195.9375 17.7999992370605
"1" "10" 180.119995117188 2845 4149.15478515625 2693.84008789062 2990 59044.65234375 17.7999992370605
"1" "10" 1059.43994140625 4458 15574.5751953125 3708.56005859375 4067 59760.06640625 17.7999992370605
"1" "10" -1963.83996582031 1117 0 1392.21997070312 1520 60026.6640625 17.7999992370605
"1" "10" -2419.84008789062 1767 0 2059.63989257812 2483 54361.890625 17.7999992370605
"1" "10" -573.799987792969 2746 0 1996.21997070312 2448 53441.29296875 17.7999992370605
"1" "10" -1256.28002929688 1388 0 2194.03002929688 2202 65298.80078125 17.7999992370605
"1" "10" 4044.71997070312 8267 32064.205078125 4379 5058 56738.265625 17.7999992370605
"1" "10" -2083.919921875 387 0 1600.59997558594 1778 58997.14453125 17.8999996185303
"1" "10" 12062.7197265625 18323 43144.81640625 5399.759765625 5269 67162.3984375 17.8999996185303
"1" "10" -1957.76000976562 1423 0 2476.39990234375 2648 61289.02734375 17.8999996185303
"1" "10" -3204.919921875 556 0 1132.5 1109 66924.7265625 17.8999996185303
"1" "10" -2709.39990234375 1092 0 2397.8798828125 2690 58419.12890625 17.8999996185303
"1" "10" 517.559997558594 5481 6188.4345703125 3935.06005859375 4338 59448.625 17.8999996185303
"1" "10" 183.160003662109 2373 5058.39599609375 1842.19995117188 2115 57082.94140625 18
"1" "10" 14635.3193359375 20959 45762.6953125 7296.31982421875 7237 66073.1796875 18
"1" "10" -1592.9599609375 435 0 1731.96997070312 1876 60504.46875 18
"1" "10" 350.359985351562 4005 5733.13134765625 2121.55004882812 2361 58889.4140625 18
"1" "10" 11936.5595703125 17462 44798.671875 5070.580078125 5379 61778.3125 18
"1" "10" 9981.83984375 14826 44123.15625 4594.93017578125 4761 63250.01953125 18
"1" "10" 7188.83984375 6854 68737.640625 6384.27978515625 3448 121345.75 18
"1" "10" 1434.88000488281 1637 57444.28515625 1310.67993164062 1570 54711.2890625 18
"1" "10" 1434.88000488281 1831 51357.890625 899.960021972656 923 63900.0859375 18
"1" "10" 4094.8798828125 4489 59782.140625 3649.669921875 3916 61078.8515625 18.1000003814697
"1" "10" 2747.39990234375 2127 84651.4375 1443.55993652344 1714 55195.53515625 18.1000003814697
"1" "10" 6335.35986328125 6568 63214.6953125 2733.10009765625 3036 58997.515625 18.1000003814697
"1" "10" 4100.9599609375 2908 92421.0859375 1863.33996582031 1956 62431.4140625 18.1000003814697
"1" "10" 12840.9599609375 11419 73696.9296875 5938.830078125 6160 63182.984375 18.1000003814697
"1" "10" 10887.759765625 8722 81809.2421875 3889.76000976562 4251 59966.91015625 18.1000003814697
"1" "10" 10560.9599609375 9165 75518.0625 4459.02978515625 4837 60414.921875 18.1000003814697
"1" "10" 7251.15966796875 4180 113687.0859375 3086.43994140625 3432 58937.3359375 18.1000003814697
"1" "10" 6262.39990234375 3562 115219.7265625 2865.97998046875 3224 58258.3359375 18.1000003814697
"1" "10" 9674.0400390625 7604 83376.890625 3198.17993164062 3620 57899.42578125 18.1000003814697
"1" "10" 8126.6796875 3753 141910.484375 2175.90991210938 2482 57453.84375 18.1000003814697
"1" "10" 7960.23974609375 3179 164102.640625 2314.830078125 2641 57442.1484375 18.2000007629395
"1" "10" 6624.919921875 1897 228872.3125 813.890014648438 857 62239.31640625 18.2000007629395
"1" "10" 8110.7197265625 2993 177595.78125 1448.08996582031 1664 57032.46875 18.2000007629395
"1" "10" 9453.6396484375 4826 128378.3125 2129.10009765625 2266 61576.66015625 18.2000007629395
"1" "10" 11991.2802734375 8323 94420.3515625 3895.80004882812 4115 62044.99609375 18.2000007629395
"1" "10" 8800.7998046875 4970 116050.140625 2798.03002929688 2454 74723.59375 18.2000007629395
"1" "10" 9580.5595703125 5786 108515.6484375 3151.36987304688 3506 58907.07421875 18.2000007629395
"1" "10" 8192.0400390625 4103 130849.0234375 1889.01000976562 2113 58588.8125 18.2000007629395
"1" "10" 7179.7197265625 3220 146127.375 3020 3305 59884.6328125 18.2000007629395
"1" "10" 7213.15966796875 3574 132266.828125 1772.73999023438 1788 64976.671875 18.2000007629395
"1" "10" 9987.919921875 7341 89166.09375 2399.38989257812 2460 63921.3125 18.2000007629395
"1" "10" 7087 2863 162226.21875 1828.60998535156 1992 60160.53515625 18.2000007629395
"1" "10" 7576.43994140625 3580 138695.421875 2231.78002929688 2336 62612.12890625 18.2000007629395
"1" "10" 19881.599609375 16639 78307.625 7130.2197265625 6862 68097.65625 18.2000007629395
"1" "10" 5297.19970703125 2235 155327.640625 801.809997558594 832 63157.95703125 18.2000007629395
"1" "10" 4591.16015625 2518 119494.1484375 1950.92004394531 2225 57463.14453125 18.2999992370605
"1" "10" 5563.19970703125 4179 87243.328125 2462.81005859375 2776 58142.19140625 18.2999992370605
"1" "10" 5691.64013671875 4928 75691.421875 3131.73999023438 3347 61321.09765625 18.2999992370605
"1" "10" 5626.27978515625 4176 88295.953125 2491.5 2604 62704.6640625 18.2999992370605
"1" "10" 6061 5818 68273.2421875 2944.5 3308 58334.56640625 18.2999992370605
"1" "10" 3928.43994140625 3800 67751.1171875 3761.40991210938 4124 59773.94921875 18.2999992370605
"1" "10" 3390.35986328125 2072 107234.8515625 1949.41003417969 2161 59119.17578125 18.2999992370605
"1" "10" 3822.80004882812 3433 72977.2890625 1676.09997558594 1995 55060.09375 18.2999992370605
"1" "10" 6479 9158 46364.6796875 4276.31982421875 4650 60269.44140625 18.3999996185303
"1" "10" 2152.32006835938 3743 37684.86328125 2607.77001953125 2858 59798.046875 18.3999996185303
"1" "10" 1252.47998046875 2675 30685.056640625 2379.76000976562 2558 60969.48828125 18.3999996185303
"1" "10" 4585.83984375 6761 44451.6484375 3276.69995117188 3546 60558.88671875 18.3999996185303
"1" "10" 742.52001953125 1760 27648.744140625 2169.86987304688 2545 55876.06640625 18.3999996185303
"1" "10" -196.080001831055 1068 0 1505.46997070312 1621 60865.19921875 18.3999996185303
"1" "10" 3139.56005859375 4874 42214.65625 2560.9599609375 2826 59389.625 18.3999996185303
"1" "10" 2100.63989257812 4750 28982.638671875 3382.39990234375 3658 60598.40625 18.3999996185303
"1" "10" 1365.71997070312 3191 28048.833984375 2461.30004882812 2711 59499.7265625 18.5
"1" "10" 1030.55993652344 2557 26413.2890625 1355.97998046875 1474 60288.67578125 18.5
"1" "10" 387.600006103516 1489 17059.607421875 1618.71997070312 1889 56159.04296875 18.5
"1" "10" 2955.63989257812 4501 43035.06640625 2844.84008789062 3199 58280.5390625 18.5
"1" "10" 5092.759765625 7290 45783.140625 3442.80004882812 3591 62831.33984375 18.5
"1" "10" -405.079986572266 1782 0 1103.80993652344 1395 51856.12109375 18.5
"1" "10" 21739.0390625 28105 50691.67578125 8677.9697265625 7923 71780.828125 18.5
"1" "10" 2362.84008789062 4520 34259.08984375 2462.81005859375 2759 58500.44140625 18.5
"1" "10" 4862.47998046875 7268 43845.27734375 2908.26000976562 3138 60737.96484375 18.5
"1" "10" 752.399963378906 2152 22913.23828125 2403.919921875 2644 59585.21484375 18.6000003814697
"1" "10" 1543.55993652344 2640 38317.70703125 2095.8798828125 2230 61594.4375 18.6000003814697
"1" "10" -53.2000007629395 1680 0 1747.06994628906 1809 63292.41796875 18.6000003814697
"1" "10" 2773.23999023438 1980 91791.4453125 964.890014648438 1066 59319.91796875 18.6000003814697
"1" "10" 2834.0400390625 3224 57609.07421875 2438.64990234375 2658 60127.6796875 18.6000003814697
"1" "10" 425.600006103516 891 31304.2890625 1345.41003417969 1386 63616.734375 18.6000003814697
"1" "10" 2885.71997070312 2124 89038.875 2480.92993164062 2846 57129.3828125 18.6000003814697
"1" "10" 2443.39990234375 2201 72753.59375 2071.71997070312 2180 62280.83984375 18.6000003814697
"1" "10" 3074.9599609375 3597 56024.62890625 3024.53002929688 3264 60727.8203125 18.6000003814697
"1" "10" 4902 4525 70996.1328125 2615.32006835938 2907 58960.30859375 18.6000003814697
"1" "10" 4267.39990234375 3600 77685.6484375 1902.59997558594 2040 61121.95703125 18.6000003814697
"1" "10" 3008.080078125 2548 77369.5234375 1748.57995605469 1890 60632.2421875 18.7000007629395
"1" "10" 1000.91998291016 795 82511.0546875 869.760009765625 930 61290.96484375 18.7000007629395
"1" "10" 2694.19995117188 2128 82973.2578125 1976.58996582031 2314 55980.03515625 18.7000007629395
"1" "10" 3092.43994140625 2414 83954.5 2030.94995117188 2145 62051.43359375 18.7000007629395
"1" "10" 2479.8798828125 2373 68487.7421875 2141.17993164062 2384 58860.890625 18.7000007629395
"1" "10" 1356.59997558594 1468 60562.76171875 540.580017089844 806 43954.65625 18.7000007629395
"1" "10" 10205.2802734375 10804 61904.22265625 5541.7001953125 5696 63760.68359375 18.7000007629395
"1" "10" 3942.11987304688 3077 83961.8984375 1934.30993652344 2024 62631.88671875 18.7000007629395
"1" "10" 3114.47998046875 2258 90394.40625 2429.59008789062 2633 60473.08203125 18.7000007629395
"1" "10" 1908.35998535156 1669 74934.8671875 1534.16003417969 1718 58523.12109375 18.7000007629395
"1" "10" 2042.11999511719 2510 53319.67578125 2385.80004882812 2639 59248.125 18.7999992370605
"1" "10" 728.080017089844 680 70169.78125 469.609985351562 577 53338.58203125 18.7999992370605
"1" "10" 4050.80004882812 3744 70906.3125 2243.86010742188 2371 62021.76953125 18.7999992370605
"1" "10" 960.640014648438 2144 29364.041015625 2547.36987304688 2722 61331.53125 18.7999992370605
"1" "10" 2302.0400390625 4129 36538.26953125 3023.02001953125 3245 61052.89453125 18.7999992370605
"1" "10" 1725.9599609375 3186 35502.984375 1606.64001464844 1699 61973.375 18.7999992370605
"1" "10" 2942.71997070312 4377 44060.796875 2011.31994628906 2306 57161.26171875 18.8999996185303
"1" "10" 4911.1201171875 6184 52046.4375 3527.35986328125 3636 63577.84765625 18.8999996185303
"1" "10" 243.959991455078 2321 6888.48046875 1923.73999023438 2134 59078.828125 18.8999996185303
"1" "10" 1537.47998046875 3335 30212.98046875 1961.48999023438 2039 63044.73046875 18.8999996185303
"1" "10" 373.919982910156 2276 10766.7919921875 2091.35009765625 2294 59746.609375 18.8999996185303
"1" "10" 5266.7998046875 8683 39751.8125 5358.98974609375 5676 61875.75 18.8999996185303
"1" "10" 6230.47998046875 9184 44460.01171875 3794.6298828125 4184 59437.109375 18.8999996185303
"1" "10" 16663.759765625 21331 51196.671875 6402.39990234375 6740 62253.36328125 18.8999996185303
"1" "10" 2657.71997070312 2847 61178.90234375 3240.4599609375 3483 60972.37890625 18.8999996185303
"1" "10" 3052.919921875 4014 49844.58203125 3648.15991210938 4034 59267.67578125 18.8999996185303
"1" "10" 3638.8798828125 2267 105195.2578125 1881.4599609375 2032 60680.78515625 19
"1" "10" 7612.919921875 7883 63290.66796875 3385.419921875 3693 60077.68359375 19
"1" "10" 3274.83984375 2181 98404.359375 1599.08996582031 1796 58350.7578125 19
"1" "10" 10194.6396484375 9439 70782.4921875 3864.09008789062 4091 61901.00390625 19
"1" "10" 3521.83984375 2101 109855.921875 1176.2900390625 1114 69200.4921875 19
"1" "10" 5633.8798828125 3835 96276.921875 2804.07006835938 2957 62146.62109375 19
"1" "10" 10589.080078125 6738 102992.875 5741.02001953125 3457 108835.2578125 19.1000003814697
"1" "10" 8470.9599609375 7541 73617.9296875 2538.31005859375 2673 62233.70703125 19.1000003814697
"1" "10" 6292.0400390625 4711 87530.2734375 1789.34997558594 1857 63148.54296875 19.1000003814697
"1" "10" 10995.6796875 10343 69671.5546875 3083.419921875 3333 60628.56640625 19.1000003814697
"1" "10" 10065.439453125 8692 75891.46875 3473 3652 62323.80078125 19.1000003814697
"1" "10" 4420.16015625 2489 116383.9375 2213.65991210938 2402 60397.34375 19.1000003814697
"1" "10" 5166.47998046875 3477 97380.0546875 1753.10998535156 1742 65953.9765625 19.1000003814697
"1" "10" 4367.7197265625 2712 105546.7890625 2520.18994140625 2657 62161.5234375 19.1000003814697
"1" "10" 5804.8798828125 4274 89009.9765625 2915.81005859375 3071 62224.203125 19.2000007629395
"1" "10" 4725.68017578125 2738 113112.5546875 1321.25 1446 59882.046875 19.2000007629395
"1" "10" 4558.47998046875 3232 92433.3359375 2428.080078125 2743 58011.90625 19.2000007629395
"1" "10" 16973.080078125 12294 90478.90625 8742.900390625 4691 122143.40625 19.2000007629395
"1" "10" 3473.19995117188 3028 75171.609375 2429.59008789062 2587 61548.3671875 19.2000007629395
"1" "10" 25805.798828125 17779 95123.9609375 13978.0703125 6683 137074.203125 19.2000007629395
"1" "10" 1536.71997070312 1769 56930.74609375 1094.75 1038 69119.015625 19.2000007629395
"1" "10" 2973.11987304688 3289 59241.83203125 2239.330078125 2415 60768.84375 19.2000007629395
"1" "10" 2145.47998046875 2537 55422.21875 2485.4599609375 2520 64637.7421875 19.2000007629395
"1" "10" 1674.28002929688 1832 59893.8984375 1875.42004394531 2032 60485.98828125 19.2000007629395
"1" "10" 6659.1201171875 8408 51904.38671875 3207.23999023438 3543 59325.33984375 19.2000007629395
"1" "10" 410.399993896484 2075 12961.916015625 2376.73999023438 2568 60655.00390625 19.2999992370605
"1" "10" -638.399963378906 1902 0 2174.39990234375 2408 59178.3515625 19.2999992370605
"1" "10" 7405.43994140625 10461 46393.546875 7580.2001953125 5242 94768.40625 19.2999992370605
"1" "10" 2251.11987304688 5347 27591.05859375 3072.85009765625 3147 63991.8359375 19.2999992370605
"1" "10" 1575.47998046875 2478 41666.93359375 3106.07006835938 3485 58410.1640625 19.2999992370605
"1" "10" -927.9599609375 1557 0 1574.92993164062 1614 63949.578125 19.2999992370605
"1" "10" 275.880004882812 1892 9556.0634765625 1549.26000976562 1725 58859.3046875 19.3999996185303
"1" "10" 5324.56005859375 8704 40090.8046875 4607.009765625 4801 62887.9375 19.3999996185303
"1" "10" 2173.59985351562 3043 46812.04296875 2053.60009765625 2254 59709.2890625 19.3999996185303
"1" "10" 2099.11987304688 2743 50152.36328125 2162.32006835938 2452 57793.5625 19.3999996185303
"1" "10" 2944.23999023438 3709 52023.109375 2681.76000976562 2901 60583.18359375 19.3999996185303
"1" "10" 1189.40002441406 2447 31854.728515625 2181.94995117188 2235 63980.4375 19.3999996185303
"1" "10" 2609.84008789062 3087 55406.0546875 2136.64990234375 2423 57790.95703125 19.3999996185303
"1" "10" 3764.28002929688 4467 55226.296875 2212.14990234375 2446 59270.421875 19.3999996185303
"1" "10" 3933.76000976562 4528 56935.26953125 3436.76000976562 3730 60383.78125 19.3999996185303
"1" "10" 3115.23999023438 3157 64669.109375 1331.81994628906 1473 59254.6875 19.3999996185303
"1" "10" 2514.080078125 1803 91382.5625 1481.30993652344 1671 58096.42578125 19.3999996185303
"1" "10" 2920.67993164062 3218 59480.94921875 2357.10986328125 2643 58447.05078125 19.5
"1" "10" 4191.39990234375 3505 78370.2109375 1677.60998535156 1728 63624.91015625 19.5
"1" "10" 7894.8798828125 6295 82192.0390625 3087.94995117188 3521 57475.68359375 19.5
"1" "10" 3380.47998046875 2062 107440.8984375 2470.35986328125 2587 62581.18359375 19.6000003814697
"1" "10" 6352.83984375 4609 90331.8984375 2683.27001953125 2839 61941.1015625 19.6000003814697
"1" "10" 4680.83984375 2215 138493.6875 1081.16003417969 1175 60302.04296875 19.6000003814697
"1" "10" 3024.80004882812 2460 80582.6484375 2187.98999023438 2224 64474.87109375 19.6000003814697
"1" "10" 3423.80004882812 2126 105541.953125 1606.64001464844 1895 55563.4609375 19.6000003814697
"1" "10" 12417.6396484375 12756 63797.6171875 4584.35986328125 4745 63317.30078125 19.6000003814697
"1" "10" 5596.64013671875 5418 67696.828125 3480.55004882812 3645 62579.23828125 19.6000003814697
"1" "10" 5041.83984375 3455 95635.890625 4268.77001953125 4270 65517.12109375 19.6000003814697
"1" "10" 2434.28002929688 1851 86187.453125 1540.19995117188 1784 56579.90234375 19.6000003814697
"1" "10" 7788.47998046875 9393 54341.0859375 2640.98999023438 2915 59375.61328125 19.7000007629395
"1" "10" 2694.9599609375 2562 68937.109375 2024.91003417969 2102 63132.49609375 19.7000007629395
"1" "10" 2991.35986328125 4105 47756.82421875 2363.14990234375 2428 63785.58203125 19.7000007629395
"1" "10" 7377.31982421875 6990 69167.390625 5404.2900390625 3581 98904.09375 19.7000007629395
"1" "10" 2467.71997070312 2285 70776.5859375 1203.46997070312 1395 56538.0703125 19.7000007629395
"1" "10" 2937.39990234375 2304 83552.703125 1692.7099609375 1972 56254.27734375 19.7000007629395
"1" "10" -443.839996337891 1176 0 1265.38000488281 1392 59574.671875 19.7000007629395
"1" "10" 953.039978027344 2011 31058.392578125 1615.69995117188 1640 64564.94921875 19.7000007629395
"1" "10" -676.399963378906 926 0 1390.7099609375 1439 63336.73828125 19.7000007629395
"1" "10" 14729.5595703125 20118 47982.7265625 6230.259765625 6504 62777.7265625 19.7000007629395
"1" "10" 5547.23974609375 8898 40856.81640625 4161.56005859375 4308 63308.26171875 19.7999992370605
"1" "10" 848.159973144531 3043 18266.51953125 2246.8798828125 2514 58572.6015625 19.7999992370605
"1" "10" 5981.9599609375 9542 41085.0703125 4123.81005859375 4238 63770.1796875 19.7999992370605
"1" "10" 1733.55993652344 3769 30143.4296875 3167.97998046875 3409 60902.53515625 19.7999992370605
"1" "10" 756.200012207031 3511 14115.16015625 2446.19995117188 2743 58444.828125 19.7999992370605
"1" "10" 1620.31994628906 4633 22920.201171875 3131.73999023438 3428 59872.14453125 19.7999992370605
"1" "10" 5202.9599609375 7645 44601.85546875 4116.259765625 4426 60949.66015625 19.7999992370605
"1" "10" 2337.76000976562 4145 36961.98828125 3444.31005859375 3833 58890.2421875 19.7999992370605
"1" "10" 7.59999990463257 1092 456.111358642578 1130.98999023438 1159 63952.16796875 19.7999992370605
"1" "10" 2531.56005859375 3479 47688.5078125 2798.03002929688 3097 59209.45703125 19.7999992370605
"1" "10" 3983.919921875 4751 54954.78515625 2601.72998046875 2810 60678.63671875 19.7999992370605
"1" "10" 1137.71997070312 1487 50142.3125 2494.52001953125 2746 59534.1796875 19.8999996185303
"1" "10" 2564.23999023438 2029 82824.0703125 1375.60998535156 1455 61960.1171875 19.8999996185303
"1" "10" 6526.1201171875 6517 65627.71875 2305.77001953125 2498 60492.7734375 19.8999996185303
"1" "10" 2613.63989257812 1070 160081.796875 850.130004882812 933 59715.02734375 19.8999996185303
"1" "10" 6846.080078125 5762 77866.140625 2775.3798828125 2985 60933.76953125 19.8999996185303
"1" "10" 5195.35986328125 2561 132949.265625 1436.01000976562 1653 56933.0625 19.8999996185303
"1" "10" 9239.3203125 8436 71776.6875 3060.77001953125 3202 62645.41796875 20
"1" "10" 12150.8798828125 11596 68671.9609375 4774.6201171875 4955 63150.25 20
"1" "10" 5566.23974609375 2945 123867.2578125 1555.30004882812 1749 58277.953125 20
"1" "10" 6264.6796875 3162 129842.515625 2107.9599609375 2096 65909.9609375 20
"1" "10" 6050.35986328125 3420 115940.46875 2917.32006835938 3307 57813.57421875 20
"1" "10" 6390.080078125 3576 117108.578125 2046.04992675781 2348 57108.14453125 20
"1" "10" 4276.52001953125 2578 108714.515625 2879.57006835938 3202 58936.76171875 20.1000003814697
"1" "10" 10977.439453125 10802 66600.3984375 3734.22998046875 4072 60099.82421875 20.1000003814697
"1" "10" 2334.71997070312 1820 84070.453125 1665.53002929688 1800 60640.1015625 20.1000003814697
"1" "10" 3148.67993164062 2674 77169.734375 1653.44995117188 1851 58541.59765625 20.1000003814697
"1" "10" 1988.16003417969 3404 38277.33984375 2040.01000976562 2399 55729.09375 20.1000003814697
"1" "10" 2127.23999023438 3840 36304.89453125 2029.43994140625 2198 60510.1796875 20.1000003814697
"1" "10" 1119.47998046875 3120 23514.822265625 2148.72998046875 2412 58382.7421875 20.1000003814697
"1" "10" 1062.47998046875 3369 20668.05859375 3516.7900390625 4009 57489.734375 20.1000003814697
"1" "10" 2112.0400390625 5160 26824.544921875 3399.01000976562 3550 62748.59765625 20.2000007629395
"1" "10" -788.119995117188 2620 0 2894.669921875 3177 59712.01953125 20.2000007629395
"1" "10" -1539.76000976562 3097 0 2666.65991210938 2782 62818.91796875 20.2000007629395
"1" "10" -8.35999965667725 4209 0 6846.33984375 4555 98503.125 20.2000007629395
"1" "10" -3138.0400390625 1637 0 2049.07006835938 2330 57634.26953125 20.2000007629395
"1" "10" 42.5599975585938 6243 446.774322509766 4581.33984375 4778 62838.5703125 20.2000007629395
"1" "10" -3531.71997070312 2128 0 1833.14001464844 1890 63564.375 20.2999992370605
"1" "10" -3997.59985351562 917 0 2391.84008789062 2620 59828.8671875 20.2999992370605
"1" "10" -1969.919921875 2482 0 2046.04992675781 2247 59675.09375 20.2999992370605
"1" "10" 4265.1201171875 7422 37660.86328125 3793.11987304688 4217 58948.51953125 20.2999992370605
"1" "10" 1209.16003417969 2673 29645.90625 2573.0400390625 2684 62826.66015625 20.2999992370605
"1" "10" 5383.080078125 6358 55486.87109375 3707.05004882812 3974 61133.67578125 20.3999996185303
"1" "10" 10007.6796875 5264 124594.09375 2480.92993164062 2702 60174.02734375 20.3999996185303
"1" "10" 11130.2001953125 5988 121815.1015625 2064.169921875 2300 58816.27734375 20.3999996185303
"1" "10" 10007.6796875 5315 123398.5546875 2154.77001953125 2389 59110.5078125 20.3999996185303
"1" "10" 10221.240234375 4008 167130.546875 2968.65991210938 3103 62698.7109375 20.3999996185303
"1" "10" 13429.2001953125 7234 121661.0546875 2856.919921875 2998 62452.00390625 20.3999996185303
"1" "10" 17857.720703125 10109 115770.4609375 3775 4082 60607.15234375 20.3999996185303
"1" "10" 17870.640625 10192 114910.7421875 2515.65991210938 2504 65841.171875 20.3999996185303
"1" "10" 13048.439453125 5408 158125.46875 2414.48999023438 2683 58977.26953125 20.5
"1" "10" 13684.5595703125 4690 191222.015625 3101.5400390625 3240 62735.34765625 20.5
"1" "10" 14876.240234375 7196 135482.109375 2808.60009765625 3036 60627.27734375 20.5
"1" "10" 37434.55859375 32830 74727.7265625 8471.099609375 8889 62454.9453125 20.5
"1" "10" 10120.16015625 2628 252372.453125 909.02001953125 1060 56201.44921875 20.5
"1" "10" 23312.240234375 15008 101798.4453125 8019.60986328125 7429 70746.15625 20.5
"1" "10" 11450.919921875 3077 243889.34375 611.549987792969 694 57750.05859375 20.5
"1" "10" 12936.7197265625 5930 142971.484375 2375.22998046875 2800 55593.95703125 20.5
"1" "10" 12591.6796875 6708 123018.53125 3639.10009765625 4040 59032.69140625 20.5
"1" "10" 13327.359375 7463 117033.609375 2326.90991210938 2657 57394.1953125 20.5
"1" "10" 9641.3603515625 3929 160818.578125 1956.9599609375 2055 62409.40625 20.5
"1" "10" 8420.0400390625 3412 161727.9375 1810.48999023438 2083 56962.203125 20.5
"1" "10" 8377.4794921875 3616 151832.546875 2269.53002929688 2428 61258.6171875 20.5
"1" "10" 9882.2802734375 5975 108392.5 3975.830078125 4174 62424.53515625 20.6000003814697
"1" "10" 6031.35986328125 2963 133402.375 2718 2453 72615.9140625 20.6000003814697
"1" "10" 10443.919921875 7718 88682.65625 3326.53002929688 3680 59241.16015625 20.6000003814697
"1" "10" 2333.19995117188 1646 92897.078125 1621.73999023438 1720 61792.06640625 20.6000003814697
"1" "10" -1018.39996337891 950 0 1046.43005371094 1222 56120.16796875 20.6000003814697
"1" "10" 631.559997558594 5141 8050.94677734375 3053.21997070312 3281 60986.23046875 20.7000007629395
"1" "10" -1488.83996582031 1670 0 1760.66003417969 1824 63260.203125 20.7000007629395
"1" "10" 956.080017089844 4695 13345.615234375 3199.68994140625 3510 59742.13671875 20.7000007629395
"1" "10" -1659.07995605469 2365 0 3833.88989257812 4059 61901.40234375 20.7000007629395
"1" "10" -2875.83984375 2397 0 2331.43994140625 2666 57311.796875 20.7000007629395
"1" "10" 23219.51953125 34390 44248.75 12756.4794921875 12365 67610.890625 20.7000007629395
"1" "10" -4045.47998046875 771 0 940.72998046875 1021 60383.625 20.7000007629395
"1" "10" 497.799987792969 7031 4639.9970703125 5670.0498046875 4540 81848.5390625 20.7000007629395
"1" "10" -2311.15991210938 2900 0 2714.97998046875 2949 60335.34375 20.7000007629395
"1" "10" 11343.759765625 18694 39768.09375 6562.4599609375 6978 61633.33203125 20.7999992370605
"1" "10" -1351.28002929688 1877 0 1982.63000488281 2034 63880.84375 20.7999992370605
"1" "10" -1573.19995117188 1651 0 1667.0400390625 1875 58267.27734375 20.7999992370605
"1" "10" 1586.88000488281 4284 24275.857421875 4905.98974609375 3708 86709.53125 20.7999992370605
"1" "10" 836.760009765625 4692 11687.533203125 3415.61987304688 3542 63197.64453125 20.7999992370605
"1" "10" -1677.31994628906 232 0 1423.92993164062 1540 60596.54296875 20.7999992370605
"1" "10" 3795.43994140625 5619 44267.296875 2586.6298828125 2722 62276.7734375 20.7999992370605
"1" "10" 4058.39990234375 5304 50145.421875 2970.169921875 3136 62070.48828125 20.7999992370605
"1" "10" 2805.15991210938 2463 74640.2578125 1728.94995117188 2049 55299.39453125 20.8999996185303
"1" "10" 9504.5595703125 4647 134041.515625 4842.56982421875 2821 112500.0625 20.8999996185303
"1" "10" 15002.3994140625 13371 73532.0703125 4754.98974609375 4370 71309.6171875 20.8999996185303
"1" "10" 10173.3603515625 9444 70597.3515625 3903.34985351562 4421 57862.46484375 20.8999996185303
"1" "10" 7069.52001953125 4650 99636.1484375 1679.11999511719 1890 58223.70703125 20.8999996185303
"1" "10" 7765.6796875 4401 115639.984375 1670.05993652344 1836 59612.7734375 20.8999996185303
"1" "10" 7691.19970703125 3840 131263.140625 1588.52001953125 1740 59830.60546875 20.8999996185303
"1" "10" 9362.439453125 4095 149835.625 1920.71997070312 2174 57900.78125 20.8999996185303
"1" "10" 4241.56005859375 1606 173085.25 400.149993896484 421 62290.33203125 21
"1" "10" 9372.3203125 3493 175844.375 4463.56005859375 2655 110178.484375 21
"1" "10" 6983.64013671875 4551 100566.875 3556.05004882812 3818 61039.62890625 21
"1" "10" 4133.64013671875 1651 164083.75 742.919982910156 825 59015.7578125 21
"1" "10" 4838.16015625 3968 79907.6796875 1730.4599609375 1919 59097.1484375 21
"1" "10" 1473.64001464844 1265 76345.03125 662.890014648438 784 55412.1953125 21
"1" "10" 3939.07983398438 7777 33194.23046875 4129.85009765625 3637 74416.7890625 21.1000003814697
"1" "10" -651.320007324219 2702 0 3149.85986328125 3351 61602.2734375 21.1000003814697
"1" "10" -1882.52001953125 2998 0 3169.48999023438 3319 62583.8203125 21.1000003814697
"1" "10" -2746.63989257812 1685 0 2305.77001953125 2446 61778.80078125 21.1000003814697
"1" "10" -1757.11999511719 3320 0 2592.669921875 2921 58169.5390625 21.1000003814697
"1" "10" -1050.31994628906 6485 0 4457.52001953125 4750 61500.640625 21.1000003814697
"1" "10" -4404.9599609375 1289 0 1719.89001464844 1802 62549.78515625 21.1000003814697
"1" "10" -1935.71997070312 3753 0 1682.14001464844 1999 55147.9375 21.1000003814697
"1" "10" -2808.19995117188 1943 0 2062.65991210938 2299 58798.8203125 21.2000007629395
"1" "10" -1122.52001953125 4576 0 3537.92993164062 3877 59804.4296875 21.2000007629395
"1" "10" -2905.47998046875 2635 0 3021.51000976562 3399 58257.62890625 21.2000007629395
"1" "10" -2773.23999023438 1952 0 3500.17993164062 3714 61763.0078125 21.2000007629395
"1" "10" 2103.67993164062 5360 25721.412109375 2619.85009765625 2755 62321.05859375 21.2000007629395
"1" "10" 176.31999206543 2102 5497.29150390625 2865.97998046875 3026 62070.34375 21.2000007629395
"1" "10" 752.399963378906 2067 23855.484375 1633.81994628906 1910 56059.703125 21.2000007629395
"1" "10" 2302.0400390625 3055 49383.46484375 3066.81005859375 3265 61557.87890625 21.2000007629395
"1" "10" 5217.39990234375 5577 61310.296875 2773.86987304688 3058 59446.8125 21.2999992370605
"1" "10" 5171.0400390625 3511 96522.15625 1442.05004882812 1521 62134.24609375 21.2999992370605
"1" "10" 4898.9599609375 2596 123674.2109375 2101.919921875 2261 60925 21.2999992370605
"1" "10" 11062.5595703125 9877 73402.4453125 4271.7900390625 4553 61488.25390625 21.2999992370605
"1" "10" 7473.83984375 4878 100411.15625 2542.84008789062 2774 60074.828125 21.2999992370605
"1" "10" 7970.1201171875 4292 121698.4609375 2813.1298828125 2924 63051.05078125 21.2999992370605
"1" "10" 5782.83984375 2778 136423.40625 1428.4599609375 1703 54970.96484375 21.2999992370605
"1" "10" 10886.240234375 7330 97331.59375 4004.52001953125 4314 60834.54296875 21.2999992370605
"1" "10" 8053.7197265625 5360 98471.75 2079.27001953125 2191 62193.99609375 21.2999992370605
"1" "10" 12969.3994140625 10010 84911.3515625 4170.6201171875 4435 61629.2578125 21.2999992370605
"1" "10" 6703.9599609375 3148 139565.03125 2056.61987304688 2267 59454.1875 21.2999992370605
"1" "10" 8384.3203125 3705 148306.28125 3640.60986328125 4043 59013.36328125 21.2999992370605
"1" "10" 7764.919921875 3128 162685.984375 1756.13000488281 1690 68100.4375 21.2999992370605
"1" "10" 13106.9599609375 4668 184014.078125 4629.66015625 2576 117783.15625 21.2999992370605
"1" "10" 12750.51953125 7470 111863.1953125 3448.84008789062 3689 61269.49609375 21.2999992370605
"1" "10" 11235.080078125 6517 112981.78125 2255.93994140625 2439 60617.171875 21.2999992370605
"1" "10" 9655.0400390625 4620 136959.453125 1768.2099609375 1907 60766.33984375 21.3999996185303
"1" "10" 12001.16015625 5889 133555.453125 3101.5400390625 3443 59036.4609375 21.3999996185303
"1" "10" 12002.6796875 6208 126708.703125 2798.03002929688 3134 58510.43359375 21.3999996185303
"1" "10" 9520.51953125 2915 214043.484375 1570.40002441406 1719 59870.69921875 21.3999996185303
"1" "10" 11414.439453125 3760 198951.265625 1922.22998046875 2034 61934.7421875 21.3999996185303
"1" "10" 11985.9599609375 5525 142174.109375 2263.48999023438 2595 57163.80859375 21.3999996185303
"1" "10" 24707.599609375 20478 79072.0390625 7036.60009765625 7287 63284.01953125 21.3999996185303
"1" "10" 13180.6796875 6612 130642.6328125 2814.63989257812 3000 61486.75 21.3999996185303
"1" "10" 8923.16015625 3390 172503.90625 948.279968261719 1155 53806.46875 21.3999996185303
"1" "10" 43867.19921875 44786 64191.5078125 10748.1796875 11049 63751.71875 21.3999996185303
"1" "10" 8238.3994140625 2641 204434.609375 1709.31994628906 1971 56835.10546875 21.3999996185303
"1" "10" 8917.080078125 5541 105466.4921875 2269.53002929688 2347 63372.7890625 21.5
"1" "10" 8567.4794921875 4273 131401.4375 1585.5 1671 62182.71875 21.5
"1" "10" 7042.15966796875 3033 152164.53125 1765.18994140625 1942 59569.25 21.5
"1" "10" 4680.83984375 1700 180449.125 1195.92004394531 1368 57292.265625 21.5
"1" "10" 10127.759765625 7913 83878.7890625 2666.65991210938 3067 56981.48828125 21.5
"1" "10" 9740.919921875 9676 65975.703125 3726.67993164062 3963 61627.984375 21.5
"1" "10" 3000.47998046875 3081 63823.2578125 1315.2099609375 1509 57119.68359375 21.5
"1" "10" -2818.83984375 392 0 5156.64990234375 5083 66485.578125 21.5
"1" "10" -3780.23999023438 1319 0 2553.40991210938 2737 61140.03125 21.6000003814697
"1" "10" -1336.83996582031 4673 0 3587.76000976562 3977 59121.80859375 21.6000003814697
"1" "10" -1392.31994628906 6126 0 3781.0400390625 3747 66131.375 21.6000003814697
"1" "10" -4113.1201171875 2269 0 4018.10986328125 4311 61083.4765625 21.6000003814697
"1" "10" -4402.68017578125 1074 0 1633.81994628906 1701 62947.69140625 21.6000003814697
"1" "10" -4372.27978515625 2409 0 3355.21997070312 3769 58341.125 21.6000003814697
"1" "10" -1365.71997070312 6454 0 4368.43017578125 4662 61409.1484375 21.6000003814697
"1" "10" -5024.35986328125 679 0 1754.61999511719 1975 58223.17578125 21.6000003814697
"1" "10" -3011.8798828125 3439 0 3205.72998046875 3352 62676.23046875 21.6000003814697
"1" "10" -3002 2413 0 2631.92993164062 2816 61252.1875 21.7000007629395
"1" "10" -3946.67993164062 959 0 2850.8798828125 3154 59237.55859375 21.7000007629395
"1" "10" -590.52001953125 2993 0 3373.34008789062 3744 59047.87109375 21.7000007629395
"1" "10" -99.5599975585938 3002 0 1688.17993164062 1851 59771.23828125 21.7000007629395
"1" "10" -962.919982910156 2333 0 2665.14990234375 2851 61263.859375 21.7000007629395
"1" "10" -294.880004882812 1000 0 1285.01000976562 1428 58973.6796875 21.7000007629395
"1" "10" 13863.919921875 17840 50929.703125 5463.18017578125 5489 65227.72265625 21.7000007629395
"1" "10" 1384.71997070312 2457 36934.8828125 2447.7099609375 2639 60785.578125 21.7000007629395
"1" "10" 782.039978027344 1880 27261.580078125 1570.40002441406 1740 59148.12890625 21.7000007629395
"1" "10" 2979.9599609375 4271 45725.74609375 2207.61987304688 2349 61591.5625 21.7000007629395
"1" "10" 3707.28002929688 3652 66528.0234375 1505.46997070312 1552 63571.18359375 21.7999992370605
"1" "10" 7809.759765625 5855 87415.9609375 3895.80004882812 3920 65131.421875 21.7999992370605
"1" "10" 6526.1201171875 3719 115002.9140625 2227.25 2304 63352.890625 21.7999992370605
"1" "10" 92047.3984375 95395 63236.2109375 20622.0703125 17703 76342.3125 21.7999992370605
"1" "10" 10138.3994140625 6862 96827.4765625 4001.5 4354 60230.20703125 21.7999992370605
"1" "10" 6471.39990234375 2852 148706.0625 1505.46997070312 1472 67026.140625 21.7999992370605
"1" "10" 6370.31982421875 3187 130996.3203125 1265.38000488281 1393 59531.91015625 21.7999992370605
"1" "10" 9792.599609375 5058 126881.7421875 1778.78002929688 1903 61258.078125 21.7999992370605
"1" "10" 8334.16015625 4564 119672.9921875 2387.31005859375 2467 63419.03125 21.8999996185303
"1" "10" 7754.27978515625 3468 146535.3125 2396.36987304688 2550 61587.6484375 21.8999996185303
"1" "10" 5839.83984375 2792 137077.28125 1217.05993652344 1176 67824.1953125 21.8999996185303
"1" "10" 5334.43994140625 2639 132473.609375 1600.59997558594 1673 62699.890625 21.8999996185303
"1" "10" 8564.439453125 5205 107834.609375 3476.02001953125 3863 58970.86328125 21.8999996185303
"1" "10" 10269.1201171875 7675 87686.9140625 2988.2900390625 3203 61142.86328125 21.8999996185303
"1" "10" 12665.3994140625 9705 85527.0078125 5630.7900390625 5992 61585.35546875 21.8999996185303
"1" "10" 5410.43994140625 2616 135542.28125 2420.53002929688 2719 58341.98046875 21.8999996185303
"1" "10" 8797 7685 75018.890625 2642.5 2974 58230.96484375 21.8999996185303
"1" "10" 1098.19995117188 1832 39285.828125 1283.5 1332 63149.7421875 21.8999996185303
"1" "10" 1699.35998535156 2374 46912.0703125 1834.65002441406 2078 57861.22265625 21.8999996185303
"1" "10" -1478.9599609375 978 0 1429.96997070312 1561 60034.92578125 22
"1" "10" -123.119995117188 1597 0 1570.40002441406 1698 60611.15234375 22
"1" "10" 4849.56005859375 9511 33416.125 3614.93994140625 3789 62525.390625 22
"1" "10" -2293.67993164062 452 0 1158.17004394531 1216 62419.26953125 22
"1" "10" 5731.919921875 11041 34022.921875 5813.5 6080 62663.41015625 22
"1" "10" -3463.32006835938 1303 0 1872.40002441406 1965 62447.640625 22
"1" "10" -2249.59985351562 2700 0 3510.75 3865 59529.23828125 22
"1" "10" -1407.52001953125 2116 0 1615.69995117188 1694 62506.796875 22
"1" "10" -2327.11987304688 1546 0 1756.13000488281 1831 62856.21875 22.1000003814697
"1" "10" -2764.8798828125 1852 0 3107.580078125 3416 59618.95703125 22.1000003814697
"1" "10" -1561.79992675781 2601 0 3001.8798828125 3298 59651.671875 22.1000003814697
"1" "10" -1020.67999267578 1600 0 2183.4599609375 2294 62378.046875 22.1000003814697
"1" "10" 617.119995117188 2119 19086.1640625 1316.71997070312 1411 61157.02734375 22.1000003814697
"1" "10" 51296.19921875 59976 56051.5546875 13289.509765625 11566 75301.8671875 22.1000003814697
"1" "10" 5199.919921875 2853 119446.890625 2305.77001953125 2469 61203.296875 22.2000007629395
"1" "10" 6971.47998046875 5090 89760.8828125 2915.81005859375 3189 59921.76953125 22.2000007629395
"1" "10" 7552.1201171875 3448 143542.84375 1815.02001953125 1950 60999.56640625 22.2000007629395
"1" "10" 7631.919921875 4236 118074.953125 2343.52001953125 2550 60229.390625 22.2000007629395
"1" "10" 5472.759765625 2263 158489.953125 1547.75 1887 53753.7578125 22.2000007629395
"1" "10" 9411.83984375 4207 146616.203125 2930.90991210938 3120 61564.140625 22.2000007629395
"1" "10" 7699.56005859375 3114 162041.875 1813.51000976562 2221 53512.015625 22.2000007629395
"1" "10" 9540.2802734375 3911 159864.9375 2191.01000976562 2473 58063.09375 22.2000007629395
"1" "10" 10493.3203125 4456 154329.0625 1301.61999511719 1498 56944.5703125 22.2000007629395
"1" "10" 11911.4794921875 6830 114294.3984375 2672.69995117188 2916 60067.921875 22.2999992370605
"1" "10" 10303.3203125 5230 129108.6796875 1765.18994140625 1922 60189.12109375 22.2999992370605
"1" "10" 12087.0400390625 5450 145346.109375 2644.01000976562 2888 59999.25390625 22.2999992370605
"1" "10" 9636.7998046875 3273 192959.796875 869.760009765625 851 66980.71875 22.2999992370605
"1" "10" 17652.51953125 11526 100370.9453125 3666.28002929688 4073 58991.734375 22.2999992370605
"1" "10" 9975.759765625 4236 154336.96875 2147.21997070312 2311 60891.48046875 22.2999992370605
"1" "10" 9745.4794921875 3681 173507.140625 2829.73999023438 3321 55841.56640625 22.2999992370605
"1" "10" 5749.39990234375 1577 238930.03125 1241.21997070312 1259 64610.4765625 22.2999992370605
"1" "10" 7372.759765625 3936 122759.453125 2713.46997070312 2891 61511.57421875 22.2999992370605
"1" "10" 7666.1201171875 4682 107306.0390625 2319.35986328125 2508 60606.68359375 22.3999996185303
"1" "10" 4380.64013671875 2977 96435.8984375 2939.96997070312 3327 57912.1953125 22.3999996185303
"1" "10" 5054 3534 93723.53125 2074.73999023438 2225 61110.1875 22.3999996185303
"1" "10" 876.279968261719 3915 14668.6796875 3189.11987304688 3605 57975.6328125 22.3999996185303
"1" "10" 1896.9599609375 4581 27137.998046875 3433.73999023438 3605 62422.6328125 22.3999996185303
"1" "10" -2303.56005859375 2860 0 2905.23999023438 3092 61577.55859375 22.3999996185303
"1" "10" 718.200012207031 7453 6315.3037109375 3498.669921875 3927 58387.78515625 22.3999996185303
"1" "10" -4466.52001953125 575 0 1594.55993652344 1584 65972.8984375 22.3999996185303
"1" "10" -3502.080078125 2752 0 2648.5400390625 2865 60584.54296875 22.5
"1" "10" -4687.68017578125 842 0 1561.33996582031 1730 59146.8046875 22.5
"1" "10" -5100.35986328125 1423 0 2494.52001953125 2881 56744.48828125 22.5
"1" "10" -5254.64013671875 425 0 1804.44995117188 2097 56393.1484375 22.5
"1" "10" -4382.919921875 3074 0 3003.38989257812 3181 61876.8203125 22.5
"1" "10" 662.719970703125 9828 4419.21240234375 5182.31982421875 5383 63092.796875 22.5
"1" "10" -4811.56005859375 2028 0 1576.43994140625 1730 59718.828125 22.5
"1" "10" -4154.919921875 2484 0 3290.2900390625 3579 60249.359375 22.5
"1" "10" -5024.35986328125 1250 0 2106.44995117188 2256 61191.625 22.5
"1" "10" 6006.27978515625 13765 28596.263671875 9064.5302734375 4924 120644.40625 22.6000003814697
"1" "10" -5297.19970703125 329 0 1822.56994628906 2005 59573.0390625 22.6000003814697
"1" "10" -4731.759765625 1317 0 2280.10009765625 2444 61141.015625 22.6000003814697
"1" "10" -2372.71997070312 4629 0 3379.3798828125 3509 63115.140625 22.6000003814697
"1" "10" -3066.59985351562 1607 0 1380.14001464844 1424 63517.45703125 22.6000003814697
"1" "10" -2394.76000976562 2038 0 1867.86999511719 1985 61668.8828125 22.6000003814697
"1" "10" -2255.67993164062 2478 0 2483.94995117188 2900 56133.84765625 22.6000003814697
"1" "10" -1752.55993652344 1428 0 2135.13989257812 2354 59442.875 22.6000003814697
"1" "10" -2134.080078125 940 0 1164.2099609375 1210 63055.91796875 22.6000003814697
"1" "10" -153.520004272461 1839 0 2231.78002929688 2517 58109.63671875 22.7000007629395
"1" "10" 1034.35998535156 1931 35105.03125 674.969970703125 773 57224.87890625 22.7000007629395
"1" "10" 2612.8798828125 3018 56738.80078125 2110.97998046875 2351 58845.25 22.7000007629395
"1" "10" 438.519989013672 733 39207.16015625 161.56999206543 193 54863.4765625 22.7000007629395
"1" "10" 4756.080078125 2871 108566.5234375 1642.88000488281 1720 62597.55078125 22.7000007629395
"1" "10" 7048.23974609375 3257 141821.75 2050.580078125 2128 63151.703125 22.7000007629395
"1" "10" 8794.7197265625 4876 118205.65625 1742.5400390625 2032 56200.34765625 22.7000007629395
"1" "10" 10366.3994140625 4554 149181.4375 2814.63989257812 3071 60065.19921875 22.7999992370605
"1" "10" 8805.3603515625 3190 180899.09375 1611.17004394531 1902 55515.0625 22.7999992370605
"1" "10" 12595.4794921875 8169 101047.5390625 4060.38989257812 4401 60463.91796875 22.7999992370605
"1" "10" 9363.2001953125 3468 176939.65625 2329.92993164062 2647 57685.79296875 22.7999992370605
"1" "10" 10999.4794921875 5814 123987.25 1440.5400390625 1682 56127.96875 22.7999992370605
"1" "10" 7496.64013671875 1966 249898.171875 1063.0400390625 1057 65910.4921875 22.7999992370605
"1" "10" 10463.6796875 7254 94533.734375 3051.7099609375 3374 59275.890625 22.7999992370605
"1" "10" 7774.0400390625 4398 115843.453125 1833.14001464844 2026 59297.46484375 22.7999992370605
"1" "10" 4774.31982421875 1746 179203.8125 918.080017089844 1056 56976.6015625 22.8999996185303
"1" "10" 6154.47998046875 2751 146615.78125 2577.57006835938 2988 56534.015625 22.8999996185303
"1" "10" 5434.759765625 3538 100670.5625 2082.2900390625 2076 65734.5703125 22.8999996185303
"1" "10" 4069.0400390625 2725 97860.0390625 1824.07995605469 1993 59981.390625 22.8999996185303
"1" "10" 9339.6396484375 9636 63520.4140625 2334.4599609375 2529 60494.73046875 22.8999996185303
"1" "10" 1158.23999023438 2798 27128.8125 2251.40991210938 2541 58067.05859375 22.8999996185303
"1" "10" 1041.19995117188 2706 25216.5859375 1295.57995605469 1413 60089.9765625 22.8999996185303
"1" "10" 3436.71997070312 5887 38258.6875 3081.90991210938 3345 60381.48046875 22.8999996185303
"1" "10" 991.799987792969 4077 15942.7529296875 3167.97998046875 3558 58352.08984375 23
"1" "10" -1148.35998535156 946 0 1182.32995605469 1234 62791.875 23
"1" "10" -1509.35998535156 1778 0 2036.98999023438 2318 57591.1015625 23
"1" "10" -532 2983 0 2520.18994140625 2640 62561.8046875 23
"1" "10" -821.559997558594 2378 0 2746.68994140625 3128 57547.015625 23
"1" "10" 300.199981689453 3257 6040.4990234375 1904.10998535156 2277 54803.578125 23
"1" "10" 4145.0400390625 7994 33981.65625 3966.77001953125 4167 62386.91015625 23
"1" "10" 3758.9599609375 7608 32380.0234375 3746.31005859375 4039 60786.87109375 23
"1" "10" -465.119995117188 2827 0 3032.080078125 3239 61349.3046875 23
"1" "10" 1015.35998535156 3353 19845.701171875 2473.3798828125 1687 96085.015625 23
"1" "10" -2558.919921875 653 0 709.700012207031 718 64778.41015625 23
"1" "10" 1966.11999511719 4449 28961.93359375 5351.43994140625 4084 85874.625 23
"1" "10" 895.279968261719 3206 18301.01953125 1585.5 1528 68002.1796875 23
"1" "10" 5345.83984375 7482 46825.0390625 3013.9599609375 3196 61803.15234375 23.1000003814697
"1" "10" 2508.76000976562 5321 30899.09765625 2772.35986328125 3100 58609.4765625 23.1000003814697
"1" "10" 2732.9599609375 4109 43589.015625 2654.580078125 2938 59213.94921875 23.1000003814697
"1" "10" -393.679992675781 788 0 1298.59997558594 1535 55443.02734375 23.1000003814697
"1" "10" 739.47998046875 2079 23310.515625 1768.2099609375 1819 63706.11328125 23.1000003814697
"1" "10" 4053.07983398438 6035 44013.6953125 3266.1298828125 3521 60792.125 23.1000003814697
"1" "10" 3029.35986328125 4753 41769.85546875 3074.35986328125 3173 63498.66015625 23.1000003814697
"1" "10" 2705.59985351562 4575 38757.19921875 2875.0400390625 3110 60584.76953125 23.1000003814697
"1" "10" 2625.80004882812 2825 60914.83984375 2419.02001953125 2606 60833.8046875 23.1000003814697
"1" "10" 4328.19970703125 4820 58849.15234375 2237.82006835938 2434 60253.80859375 23.1000003814697
"1" "10" 5307.080078125 5254 66198.09375 3605.8798828125 4060 58205.6484375 23.2000007629395
"1" "10" 7587.83984375 8483 58620.37890625 3038.11987304688 3304 60262.1796875 23.2000007629395
"1" "10" 2717 1808 98485.2421875 1523.58996582031 1844 54148.58984375 23.2000007629395
"1" "10" 5149.759765625 4938 68346.4375 838.049987792969 1022 53740.16015625 23.2000007629395
"1" "10" 4360.8798828125 3921 72888.203125 3383.90991210938 3849 57617.01953125 23.2000007629395
"1" "10" 4759.1201171875 3625 86039.640625 1787.83996582031 1892 61928.0546875 23.2000007629395
"1" "10" 10582.240234375 9407 73723.578125 3924.48999023438 4197 61280.76953125 23.2000007629395
"1" "10" 7309.6796875 6267 76439.6328125 4816.89990234375 4356 72470.2421875 23.2000007629395
"1" "10" 3555.28002929688 2688 86681.1171875 2412.97998046875 2469 64049.02734375 23.2000007629395
"1" "10" 6264.6796875 4922 83413.671875 3100.03002929688 3377 60160.9609375 23.2999992370605
"1" "10" 3182.11987304688 1703 122456.5 1455.64001464844 1554 61387.91796875 23.2999992370605
"1" "10" 5777.52001953125 5820 65057.65234375 2955.07006835938 3050 63496.22265625 23.2999992370605
"1" "10" 3124.35986328125 4214 48589.9453125 1786.32995605469 1804 64894.08203125 23.2999992370605
"1" "10" 1283.64001464844 2397 35095.796875 1574.92993164062 1781 57953.1796875 23.2999992370605
"1" "10" 5130 6505 51683.2734375 3596.82006835938 3821 61690.97265625 23.2999992370605
"1" "10" 1393.83996582031 3299 27689.20703125 2645.52001953125 2894 59909.05078125 23.2999992370605
"1" "10" -1890.88000488281 1265 0 2402.40991210938 2671 58945.83984375 23.3999996185303
"1" "10" 760.760009765625 4137 12051.5283203125 3013.9599609375 3394 58197.671875 23.3999996185303
"1" "10" -1100.47998046875 902 0 1055.48999023438 1214 56979.07421875 23.3999996185303
"1" "10" -1332.28002929688 1584 0 1682.14001464844 1817 60671.8359375 23.3999996185303
"1" "10" 2594.63989257812 6811 24965.837890625 4283.8701171875 4535 61906.8828125 23.3999996185303
"1" "10" -1963.07995605469 1068 0 1818.0400390625 1906 62511.58203125 23.3999996185303
"1" "10" 1178 6738 11457.615234375 2974.69995117188 3130 62284.328125 23.3999996185303
"1" "10" -3520.32006835938 2021 0 1689.68994140625 1979 55955.29296875 23.3999996185303
"1" "10" -323 3987 0 2900.7099609375 3311 57414.95703125 23.3999996185303
"1" "10" 2168.28002929688 4676 30389.306640625 6335.9599609375 2770 149903.78125 23.5
"1" "10" -1463 2237 0 2272.55004882812 2680 55572.328125 23.5
"1" "10" 771.399963378906 3050 16575.236328125 2576.06005859375 2900 58215.40625 23.5
"1" "10" 905.159973144531 2725 21769.015625 2535.2900390625 2766 60069.69140625 23.5
"1" "10" 4894.39990234375 3984 80511.8984375 8600.9599609375 9163 61516.15625 23.6000003814697
"1" "10" 9529.6396484375 5941 105122.7890625 2840.31005859375 2960 62886 23.6000003814697
"1" "10" 12071.080078125 8335 94911.859375 3776.51000976562 4056 61020.0546875 23.6000003814697
"1" "10" 6258.60009765625 3362 121999.890625 1902.59997558594 2042 61062.08984375 23.6000003814697
"1" "10" 9693.7998046875 5396 117734.046875 3276.69995117188 3859 55647.0078125 23.6000003814697
"1" "10" 7330.19970703125 3624 132558.5 1423.92993164062 1634 57110.5703125 23.6000003814697
"1" "10" 18037.080078125 13626 86751.65625 5535.66015625 4308 84211.9375 23.6000003814697
"1" "10" 6737.39990234375 3251 135817.375 1833.14001464844 2086 57591.8828125 23.7000007629395
"1" "10" 9579.0400390625 5648 111149.4296875 2579.080078125 2960 57102.2265625 23.7000007629395
"1" "10" 14838.240234375 12128 80181.3046875 7092.4697265625 7234 64253.8125 23.7000007629395
"1" "10" 7825.7197265625 4350 117900.3125 2627.39990234375 2902 59334.6953125 23.7000007629395
"1" "10" 7995.9599609375 3675 142591.359375 2850.8798828125 2953 63269.65234375 23.7000007629395
"1" "10" 12565.83984375 10075 81738.453125 4027.169921875 4299 61392.08984375 23.7000007629395
"1" "10" 5239.43994140625 2674 128411.34375 902.97998046875 907 65245.52734375 23.7000007629395
"1" "10" 8847.919921875 6735 86096.1015625 2032.4599609375 2230 59730.62890625 23.7000007629395
"1" "10" 5602.7197265625 3499 104938.5078125 2953.56005859375 3247 59613.33984375 23.7000007629395
"1" "10" 7134.8798828125 5036 92849.78125 1583.98999023438 1975 52561.203125 23.7000007629395
"1" "10" 4199 1829 150456.90625 3303.8798828125 2134 101463.484375 23.7000007629395
"1" "10" 10230.3603515625 10633 63054.3515625 3817.28002929688 3980 62856.59765625 23.7999992370605
"1" "10" 15475.1201171875 15057 67355.8828125 8827.4599609375 7900 73229.9296875 23.7999992370605
"1" "10" 3307.52001953125 2591 83659.453125 1966.02001953125 2214 58195.6171875 23.7999992370605
"1" "10" 5962.9599609375 6276 62267.13671875 2769.34008789062 3189 56911.72265625 23.7999992370605
"1" "10" 3733.11987304688 4083 59920.09765625 4643.25 3884 78347.0703125 23.7999992370605
"1" "10" 2658.47998046875 2464 70708.6640625 2422.0400390625 2670 59449.74609375 23.7999992370605
"1" "10" 1092.11999511719 1581 45270.82421875 2026.42004394531 2077 63940.0390625 23.7999992370605
"1" "10" 2966.28002929688 5234 37141.40625 2414.48999023438 2635 60051.6171875 23.8999996185303
"1" "10" -396.720001220703 1243 0 1066.05993652344 1098 63629.60546875 23.8999996185303
"1" "10" 1070.83996582031 3490 20108.47265625 3370.32006835938 2931 75359.03125 23.8999996185303
"1" "10" 1190.16003417969 2610 29884.416015625 1956.9599609375 2195 58428.8515625 23.8999996185303
"1" "10" 515.279968261719 3917 8621.23828125 3260.09008789062 3451 61910.53515625 23.8999996185303
"1" "10" 2052 4921 27327.75390625 5200.43994140625 3575 95333.1640625 23.8999996185303
"1" "10" 1569.40002441406 6461 15918.9287109375 3759.89990234375 3875 63589.375 23.8999996185303
"1" "10" -457.519989013672 3716 0 3090.96997070312 3288 61608.82421875 23.8999996185303
"1" "10" -3069.63989257812 593 0 1503.9599609375 1643 59989.97265625 23.8999996185303
"1" "10" 495.519989013672 4469 7266.59130859375 3897.31005859375 4327 59027.9921875 23.8999996185303
"1" "10" -1143.79992675781 1630 0 1179.30993652344 1310 58997.90625 24
"1" "10" -2099.8798828125 2136 0 2829.73999023438 3082 60171.91796875 24
"1" "10" 1067.0400390625 3899 17935.25 2402.40991210938 2594 60695.58203125 24
"1" "10" -1568.64001464844 1129 0 2178.92993164062 2483 57510.4140625 24
"1" "10" -1927.35998535156 425 0 1176.2900390625 1169 65944.6875 24
"1" "10" 1975.23999023438 4731 27361.9375 2903.72998046875 3018 63054.625 24
"1" "10" -1193.19995117188 1435 0 2666.65991210938 2993 58390.3203125 24
"1" "10" 2397.80004882812 5021 31296.998046875 2559.44995117188 2629 63802.24609375 24
"1" "10" 3675.35986328125 5652 42616.4921875 2932.419921875 3308 58095.24609375 24.1000003814697
"1" "10" -272.079986572266 1171 0 1115.89001464844 1201 60891.7265625 24.1000003814697
"1" "10" 1508.59997558594 1486 66532.703125 1577.94995117188 1797 57547.3203125 24.1000003814697
"1" "10" 3693.59985351562 3759 64395.78515625 3276.69995117188 3471 61867.41796875 24.1000003814697
"1" "10" 6292.0400390625 4390 93930.5546875 3226.86987304688 3359 62958.06640625 24.1000003814697
"1" "10" 3745.28002929688 2079 118061.890625 1955.44995117188 2263 56629.4140625 24.1000003814697
"1" "10" 3820.52001953125 2662 94057.703125 1895.05004882812 2097 59224.60546875 24.1000003814697
"1" "10" 4622.31982421875 2047 147986.484375 2757.26000976562 2346 77024.6328125 24.1000003814697
"1" "10" 7089.27978515625 5270 88159.9609375 3033.59008789062 3200 62127.92578125 24.2000007629395
"1" "10" 5462.1201171875 3565 100411.0859375 1611.17004394531 1816 58144.07421875 24.2000007629395
"1" "10" 14224.16015625 5758 161895.546875 13571.8798828125 11802 75364.0703125 24.2000007629395
"1" "10" 6952.47998046875 4244 107360.4375 2041.52001953125 2252 59410.76953125 24.2000007629395
"1" "10" 6399.9599609375 2794 150117.3125 2625.88989257812 2711 63478.5390625 24.2000007629395
"1" "10" 6199.31982421875 4005 101442.84375 2801.05004882812 3266 56206.25 24.2999992370605
"1" "10" 3740.71997070312 3263 75130.8125 2198.56005859375 2265 63613.6171875 24.2999992370605
"1" "10" 3951.23999023438 4455 58125.35546875 1928.27001953125 1991 63471.171875 24.2999992370605
"1" "10" 1452.35998535156 1114 85441.5390625 2254.42993164062 2530 58397.75390625 24.2999992370605
"1" "10" 13259.7197265625 16382 53045.3515625 5505.4599609375 5653 63825.5546875 24.2999992370605
"1" "10" 1005.47998046875 3495 18854.1171875 2391.84008789062 2721 57608.1015625 24.2999992370605
"1" "10" -608.760009765625 1031 0 356.359985351562 407 57381.8359375 24.2999992370605
"1" "10" -643.719970703125 2918 0 2322.3798828125 2632 57826.5546875 24.3999996185303
"1" "10" -1786 983 0 1599.08996582031 1831 57235.3671875 24.3999996185303
"1" "10" 1467.55993652344 4872 19740.96875 2396.36987304688 2469 63608.140625 24.3999996185303
"1" "10" 1504.0400390625 5201 18951.888671875 3942.60986328125 4219 61242.68359375 24.3999996185303
"1" "10" -1593.71997070312 1047 0 940.72998046875 1082 56979.37109375 24.3999996185303
"1" "10" -2680.52001953125 875 0 1458.66003417969 1602 59672.12109375 24.3999996185303
"1" "10" -258.399993896484 3409 0 2918.830078125 3189 59983.83203125 24.3999996185303
"1" "10" 15.960000038147 2367 441.890411376953 2027.92993164062 2335 56917.52734375 24.3999996185303
"1" "10" -1618.79992675781 442 0 1023.77996826172 1184 56667.6015625 24.3999996185303
"1" "10" 1861.23999023438 5560 21938.52734375 3157.40991210938 3542 58420.10546875 24.3999996185303
"1" "10" 5093.52001953125 8566 38969.0546875 1629.2900390625 1786 59785.63671875 24.3999996185303
"1" "10" 1262.35998535156 2296 36032.2421875 1555.30004882812 1630 62532.60546875 24.3999996185303
"1" "10" -545.679992675781 670 0 440.919982910156 492 58731.98046875 24.5
"1" "10" 767.599975585938 670 75082.7265625 536.049987792969 492 71403.609375 24.5
"1" "10" 3090.15991210938 3217 62952.0390625 2553.40991210938 2905 57604.22265625 24.5
"1" "10" 6005.52001953125 3921 100376.890625 2030.94995117188 2337 56953.5078125 24.5
"1" "10" 5408.919921875 2401 147638.046875 1393.72998046875 1633 55933.546875 24.5
"1" "10" 5973.60009765625 3402 115075.2109375 1799.92004394531 1987 59365.66015625 24.5
"1" "10" 9583.599609375 6248 100523.4921875 2393.35009765625 2650 59188.90234375 24.5
"1" "10" 9329 5149 118738.6640625 3104.56005859375 3437 59197.10546875 24.5
"1" "10" 13259.7197265625 8766 99131.765625 2714.97998046875 3093 57526.33203125 24.6000003814697
"1" "10" 8306.7998046875 3603 151094.765625 1925.25 2034 62032.046875 24.6000003814697
"1" "10" 5684.7998046875 2006 185722.359375 893.919982910156 995 58878.33203125 24.6000003814697
"1" "10" 10857.3603515625 6554 108566.9765625 2299.72998046875 2350 64134.08203125 24.6000003814697
"1" "10" 9400.439453125 4667 132004.96875 1662.51000976562 1803 60429.4296875 24.6000003814697
"1" "10" 5322.27978515625 1553 224598.15625 700.640014648438 808 56828.14453125 24.7000007629395
"1" "10" 17462.51953125 16369 69914.0859375 8238.5595703125 8621 62628.7265625 24.7000007629395
"1" "10" 2784.63989257812 2066 88332.125 1895.05004882812 2064 60171.51171875 24.7000007629395
"1" "10" 2071.76000976562 3746 36245.29296875 3560.580078125 3913 59633.5703125 24.7000007629395
"1" "10" 946.200012207031 3316 18700.29296875 2640.98999023438 3075 56286.15625 24.7000007629395
"1" "10" 452.959991455078 3201 9273.72265625 2855.40991210938 3119 59997.484375 24.7000007629395
"1" "10" -2330.919921875 1550 0 2465.830078125 2545 63497.3046875 24.7000007629395
"1" "10" -1171.16003417969 4811 0 3119.65991210938 3514 58181.56640625 24.7999992370605
"1" "10" -2994.39990234375 1674 0 2639.47998046875 2851 60673.78515625 24.7999992370605
"1" "10" -4563.0400390625 839 0 1313.69995117188 1408 61146.76171875 24.7999992370605
"1" "10" -5246.27978515625 409 0 2425.06005859375 2734 58130.48046875 24.7999992370605
"1" "10" -5203.7197265625 211 0 1490.36999511719 1675 58312.171875 24.7999992370605
"1" "10" -3501.32006835938 3415 0 3485.080078125 3467 65877.7578125 24.7999992370605
"1" "10" -5104.16015625 709 0 1182.32995605469 1350 57396.43359375 24.7999992370605
"1" "10" -5077.56005859375 916 0 2449.21997070312 2727 58860.31640625 24.7999992370605
"1" "10" -4860.19970703125 1191 0 2290.669921875 2401 62524.5078125 24.8999996185303
"1" "10" -4927.080078125 490 0 3613.42993164062 4052 58442.68359375 24.8999996185303
"1" "10" -3848.63989257812 2157 0 2577.57006835938 2815 60008.39453125 24.8999996185303
"1" "10" 4017.35986328125 8044 32730.1953125 3133.25 3373 60877.75390625 24.8999996185303
"1" "10" 3151.71997070312 4031 51240.6640625 2865.97998046875 3252 57756.7265625 24.8999996185303
"1" "10" 5418.0400390625 5889 60294.90234375 2296.7099609375 2615 57559.15234375 25
"1" "10" 4033.32006835938 1624 162763.34375 1090.21997070312 1273 56126.203125 25
"1" "10" 6496.47998046875 3744 113716.1640625 2097.38989257812 2478 55469.95703125 25
"1" "10" 7870.56005859375 4560 113115.140625 2052.09008789062 2229 60334.578125 25
"1" "10" 10329.919921875 4764 142103.625 2811.61987304688 2350 78409.5 25
"1" "10" 10585.2802734375 4758 145800.109375 2570.02001953125 2054 82000.40625 25
"1" "10" 12365.2001953125 7442 108890.859375 3237.43994140625 3571 59414.41015625 25
"1" "10" 7156.919921875 2096 223776.671875 1612.67993164062 1292 81802.3125 25
"1" "10" 6826.31982421875 2169 206256.21875 1454.13000488281 1531 62245.5078125 25
"1" "10" 9760.6796875 4592 139302.25 3639.10009765625 4004 59563.45703125 25
"1" "10" 7734.52001953125 3151 160866.25 1029.81994628906 1059 63730.1953125 25
"1" "10" 11648.51953125 6247 122202.234375 2299.72998046875 2472 60968.8984375 25.1000003814697
"1" "10" 9629.9599609375 5154 122450.34375 2769.34008789062 2973 61046.57421875 25.1000003814697
"1" "10" 8012.6796875 3761 139622.1875 1734.98999023438 1819 62509.2421875 25.1000003814697
"1" "10" 21536.119140625 19466 72505.453125 6461.2900390625 6399 66173.953125 25.1000003814697
"1" "10" 9788.0400390625 6203 103412.703125 1531.14001464844 1739 57702.58203125 25.1000003814697
"1" "10" 13560.6796875 12061 73684.8203125 3642.11987304688 3932 60704.46484375 25.1000003814697
"1" "10" 4714.27978515625 3184 97033.609375 2020.38000488281 2326 56925.03125 25.2000007629395
"1" "10" 4741.64013671875 2642 117618.515625 2145.7099609375 2405 58470.375 25.2000007629395
"1" "10" 5645.27978515625 4520 81851.5546875 2653.07006835938 2807 61942.14453125 25.2000007629395
"1" "10" 15010 14101 69760.6875 7858.0400390625 5934 86785.390625 25.2000007629395
"1" "10" 5261.47998046875 7478 46110.7734375 3907.8798828125 4228 60573.984375 25.2000007629395
"1" "10" 7322.60009765625 9757 49184.578125 4321.6201171875 4123 68693.125 25.2000007629395
"1" "10" 1514.67993164062 3060 32439.890625 1630.80004882812 1749 61106.9765625 25.2999992370605
"1" "10" 2060.35986328125 2237 60361.0859375 2693.84008789062 2851 61923.359375 25.2999992370605
"1" "10" 299.440002441406 1418 13839.28125 948.279968261719 1050 59187.12109375 25.2999992370605
"1" "10" 787.359985351562 2496 20673.248046875 1396.75 1413 64782.31640625 25.2999992370605
"1" "10" -737.9599609375 484 0 1208 1247 63486.36328125 25.2999992370605
"1" "10" 558.599975585938 1587 23067.677734375 2036.98999023438 2245 59463.7734375 25.2999992370605
"1" "10" -359.47998046875 3098 0 2408.44995117188 2567 61488.19140625 25.2999992370605
"1" "10" 41000.48046875 50828 52864.7109375 12516.3896484375 11179 73376.34375 25.2999992370605
"1" "10" 300.959991455078 3372 5849.2626953125 2144.19995117188 2544 55236.75 25.2999992370605
"1" "10" 2866.71997070312 4462 42105.19140625 3495.64990234375 3819 59987.1484375 25.3999996185303
"1" "10" 1915.9599609375 3764 33359.2890625 2666.65991210938 2803 62348.27734375 25.3999996185303
"1" "10" -138.31999206543 1670 0 2302.75 2369 63703.2578125 25.3999996185303
"1" "10" 1443.23999023438 2681 35279.4375 4070.9599609375 3644 73214.71875 25.3999996185303
"1" "10" 644.47998046875 1300 32489.7265625 1500.93994140625 1779 55292.63671875 25.3999996185303
"1" "10" 1843.76000976562 2273 53159.9921875 1996.21997070312 2267 57708.10546875 25.3999996185303
"1" "10" 1335.31994628906 1702 51416.875 2023.40002441406 2283 58083.8984375 25.3999996185303
"1" "10" 2917.63989257812 3267 58527.8359375 2402.40991210938 2707 58161.9296875 25.5
"1" "10" 11781.51953125 10777 71644.5859375 6459.77978515625 4556 92921.015625 25.5
"1" "10" 3618.35986328125 3254 72874.2578125 2692.330078125 2844 62040.9765625 25.5
"1" "10" 8413.9599609375 5285 104336.2890625 6120.02978515625 3877 103451.7109375 25.5
"1" "10" 6862.7998046875 4208 106882.25 4548.1201171875 3333 89428.625 25.5
"1" "10" 3833.43994140625 2752 91289.359375 868.25 980 58062.890625 25.5
"1" "10" 3745.28002929688 2669 91963.5390625 2707.42993164062 2785 63710.640625 25.5
"1" "10" 4092.59985351562 3724 72022.7265625 2083.80004882812 2421 56408.0625 25.5
"1" "10" 2726.8798828125 1996 89533.46875 1508.48999023438 1522 64954.2734375 25.5
"1" "10" 6784.52001953125 5334 83357.765625 2379.76000976562 2606 59846.4921875 25.5
"1" "10" 4214.9599609375 2443 113070.65625 2375.22998046875 2561 60782.14453125 25.5
"1" "10" 14265.2001953125 11068 84467.3046875 8526.9697265625 4780 116908.6875 25.6000003814697
"1" "10" 5845.16015625 4696 81573.3515625 3254.05004882812 3597 59287.58203125 25.6000003814697
"1" "10" 6591.47998046875 5809 74363.78125 3916.93994140625 4391 58460.62109375 25.6000003814697
"1" "10" 2420.59985351562 1375 115371.9453125 623.630004882812 837 48829.41015625 25.6000003814697
"1" "10" 6607.43994140625 6427 67375.953125 3451.85986328125 3569 63385.00390625 25.6000003814697
"1" "10" 3904.11987304688 2965 86293.5546875 2497.5400390625 2823 57980.44140625 25.6000003814697
"1" "10" 1919 989 127162.3671875 477.160003662109 461 67833.3125 25.6000003814697
"1" "10" 67881.6796875 78544 56639.5078125 13337.830078125 13042 67022.546875 25.6000003814697
"1" "10" 2969.32006835938 3829 50821.98046875 3193.64990234375 3489 59988.26171875 25.6000003814697
"1" "10" 3448.11987304688 7023 32176.560546875 3077.3798828125 3291 61282.03515625 25.6000003814697
"1" "10" -152 3223 0 2852.38989257812 3275 57079.1484375 25.7000007629395
"1" "10" -2119.63989257812 1582 0 1291.05004882812 1395 60652.515625 25.7000007629395
"1" "10" 5516.83984375 10526 34348.4375 5588.509765625 5784 63320.98046875 25.7000007629395
"1" "10" -4015.07983398438 543 0 1463.18994140625 1784 53750.90625 25.7000007629395
"1" "10" -3201.8798828125 1502 0 2094.36987304688 2169 63281.06640625 25.7000007629395
"1" "10" -4166.31982421875 227 0 1050.9599609375 1267 54361.2578125 25.7000007629395
"1" "10" -1776.11999511719 655 0 1793.88000488281 2005 58635.2734375 25.7999992370605
"1" "10" 3650.28002929688 6699 35710.51953125 5509.98974609375 4312 83743.671875 25.7999992370605
"1" "10" -203.679992675781 2982 0 2240.84008789062 2416 60784.64453125 25.7999992370605
"1" "10" -2397.0400390625 563 0 528.5 424 81688.15625 25.7999992370605
"1" "10" 2258.71997070312 4936 29989.357421875 4451.47998046875 2642 110420.96875 25.7999992370605
"1" "10" -12.1599998474121 1902 0 2399.38989257812 2642 59517.9453125 25.7999992370605
"1" "10" 1125.55993652344 3059 24113.990234375 1550.77001953125 1676 60639.1796875 25.7999992370605
"1" "10" 875.52001953125 1038 55277.53515625 1665.53002929688 1794 60842.91015625 25.7999992370605
"1" "10" 4063.71997070312 4085 65194.6015625 2348.05004882812 2511 61283.07421875 25.8999996185303
"1" "10" 5050.19970703125 3741 88470.9609375 1707.80993652344 1864 60044.54296875 25.8999996185303
"1" "10" 4427 3218 90157.828125 3257.07006835938 3423 62359.14453125 25.8999996185303
"1" "10" 7942.759765625 3333 156176.625 1429.96997070312 1565 59881.48046875 25.8999996185303
"1" "10" 9703.6796875 4924 129151.171875 3602.85986328125 4051 58286.109375 26
"1" "10" 14018.2001953125 8842 103901.46875 2751.21997070312 2954 61037.22265625 26
"1" "10" 6979.080078125 2253 203009.75 434.880004882812 420 67857.8515625 26
"1" "10" 9089.599609375 3952 150732.78125 1810.48999023438 1820 65193.55859375 26
"1" "10" 12809.0400390625 8788 95522.6796875 3445.82006835938 3219 70153.8515625 26
"1" "10" 13764.359375 9154 98542.8359375 3942.60986328125 4115 62790.4921875 26
"1" "10" 21498.87890625 19377 72712.5234375 7563.58984375 7895 62784.98046875 26
"1" "10" 8763.5595703125 3525 162930.125 6949.02001953125 4484 101563.5546875 26
"1" "10" 54221.4375 56766 62598.32421875 15679.83984375 13744 74766.7421875 26
"1" "10" 7686.64013671875 4618 109084.375 3528.86987304688 3984 58049.20703125 26
"1" "10" 6057.19970703125 4434 89527.4453125 3152.8798828125 3426 60311.484375 26.1000003814697
"1" "10" 3368.32006835938 3841 57471.03125 1757.64001464844 2014 57193.9921875 26.1000003814697
"1" "10" 2053.52001953125 3624 37135.62109375 2773.86987304688 3190 56986.94140625 26.1000003814697
"1" "10" 5068.43994140625 6521 50937.78125 3676.85009765625 3413 70602.4140625 26.1000003814697
"1" "10" 523.640014648438 2527 13580.2431640625 1378.63000488281 1590 56823.8359375 26.1000003814697
"1" "10" 575.320007324219 2993 12597.451171875 4539.06005859375 4810 61844.45703125 26.2000007629395
"1" "10" 342.760009765625 2429 9247.8876953125 1641.36999511719 1883 57126.296875 26.2000007629395
"1" "10" 6107.35986328125 9145 43767.30078125 5436 5701 62489.69140625 26.2000007629395
"1" "10" 16256.3994140625 21378 49835.31640625 6887.10986328125 6727 67095.828125 26.2000007629395
"1" "10" -628.52001953125 3194 0 2065.67993164062 2329 58126.41015625 26.2000007629395
"1" "10" -1497.9599609375 1128 0 875.799987792969 993 57801.03515625 26.2000007629395
"1" "10" -204.440002441406 2604 0 2648.5400390625 2934 59159.75 26.2000007629395
"1" "10" 3.03999996185303 3484 57.1841125488281 3122.67993164062 3524 58072.6328125 26.2000007629395
"1" "10" 12174.439453125 17416 45812.1328125 5872.39013671875 5491 70087.9609375 26.2000007629395
"1" "10" -530.47998046875 529 0 1020.76000976562 1200 55747.10546875 26.2000007629395
"1" "10" 591.279968261719 1868 20744.1796875 1596.06994628906 1809 57822.02734375 26.2000007629395
"1" "10" 1016.88000488281 1364 48857.95703125 1446.57995605469 1532 61881.8984375 26.2000007629395
"1" "10" 1817.919921875 4109 28994.693359375 1904.10998535156 2192 56928.71875 26.2999992370605
"1" "10" -15.960000038147 2056 0 2926.3798828125 3237 59247.21484375 26.2999992370605
"1" "10" 90191.4765625 105328 56117.921875 16569.23046875 15413 70452.28125 26.2999992370605
"1" "10" 2047.43994140625 3235 41477.91015625 1579.4599609375 1656 62506.9375 26.2999992370605
"1" "10" 3751.35986328125 6107 40256.9375 2112.48999023438 2354 58812.296875 26.2999992370605
"1" "10" 1018.39996337891 1673 39893.515625 1949.41003417969 2217 57625.86328125 26.2999992370605
"1" "10" 2191.84008789062 3768 38122.1953125 2784.43994140625 2950 61857.984375 26.2999992370605
"1" "10" 3267.23999023438 4561 46946.25 2644.01000976562 2775 62442.46484375 26.2999992370605
"1" "10" 3435.19995117188 4437 50739.0703125 3293.31005859375 2804 76972.3125 26.2999992370605
"1" "10" 2901.67993164062 3882 48986.21875 3471.48999023438 3687 61705.3359375 26.2999992370605
"1" "10" 2444.15991210938 3041 52673.61328125 4028.67993164062 4340 60834.92578125 26.2999992370605
"1" "10" 2967.80004882812 4485 43366.27734375 3756.8798828125 3805 64707.19921875 26.2999992370605
"1" "10" 991.039978027344 2878 22567.337890625 1523.58996582031 1596 62562.65234375 26.3999996185303
"1" "10" 1699.35998535156 3742 29761.958984375 2231.78002929688 2424 60339.0859375 26.3999996185303
"1" "10" -1292.76000976562 1801 0 1340.88000488281 1586 55407.2578125 26.3999996185303
"1" "10" -58.5200004577637 3038 0 2731.59008789062 3103 57691.74609375 26.3999996185303
"1" "10" 10876.3603515625 15926 44756.5703125 7032.06982421875 6891 66877.625 26.3999996185303
"1" "10" -961.399963378906 1591 0 1895.05004882812 1941 63984.546875 26.3999996185303
"1" "10" 2539.15991210938 6013 27674.4375 3131.73999023438 3318 61857.0546875 26.3999996185303
"1" "10" 4886.0400390625 7189 44541.875 4141.93017578125 3755 72289.09375 26.3999996185303
"1" "10" 24741.798828125 32673 49627.4765625 10135.1201171875 10343 64218.8203125 26.3999996185303
"1" "10" 881.599975585938 3227 17904.1015625 2713.46997070312 3072 57887.359375 26.5
"1" "10" -274.359985351562 1939 0 1494.90002441406 1648 59447.6796875 26.5
"1" "10" -563.919982910156 1540 0 2141.17993164062 2253 62283.33984375 26.5
"1" "10" -871.719970703125 1285 0 1437.52001953125 1565 60197.64453125 26.5
"1" "10" 2300.52001953125 3144 47953.84375 2186.47998046875 2403 59630.94140625 26.5
"1" "10" 760 992 50209.03125 928.650024414062 1074 56666.67578125 26.5
"1" "10" 2229.080078125 2809 52006.046875 2480.92993164062 2719 59797.80078125 26.5
"1" "10" 1817.16003417969 1709 69683.6796875 1810.48999023438 1954 60722.76171875 26.6000003814697
"1" "10" 3641.15991210938 4339 54995.8671875 2567 2655 63363.80859375 26.6000003814697
"1" "10" 2214.63989257812 2541 57118.70703125 2890.13989257812 3197 59245.60546875 26.6000003814697
"1" "10" 9652.759765625 11189 56537.96875 3879.18994140625 4134 61496.515625 26.6000003814697
"1" "10" 2656.9599609375 2353 74001.921875 1422.42004394531 1434 65006.78515625 26.6000003814697
"1" "10" 3580.35986328125 3440 68210.015625 3560.580078125 3898 59863.0546875 26.6000003814697
"1" "10" 7415.31982421875 7078 68659.28125 2563.97998046875 2982 56349.08984375 26.6000003814697
"1" "10" 5833.759765625 5947 64288.08984375 1929.78002929688 2086 60628.02734375 26.6000003814697
"1" "10" 3635.83984375 2883 82649.4765625 2397.8798828125 2740 57353.08984375 26.6000003814697
"1" "10" 7137.15966796875 6890 67886.921875 4084.55004882812 4311 62093.5 26.6000003814697
"1" "10" 2080.11987304688 2711 50285.03515625 2650.05004882812 2797 62092.83984375 26.7000007629395
"1" "10" 8082.60009765625 7732 68507.671875 4235.5498046875 4420 62801.12890625 26.7000007629395
"1" "10" 8328.83984375 8462 64504.7109375 3344.64990234375 3658 59922.08203125 26.7000007629395
"1" "10" 3681.43994140625 1981 121790.4375 1416.38000488281 1490 62297.90234375 26.7000007629395
"1" "10" 4085 2498 107171.5625 1307.66003417969 1411 60736.21875 26.7000007629395
"1" "10" 2425.15991210938 2721 58410.609375 2416 2721 58189.9921875 26.7000007629395
"1" "10" 3141.080078125 2966 69404.53125 1818.0400390625 1876 63511.234375 26.7000007629395
"1" "10" 1595.23999023438 965 108337.4609375 584.369995117188 611 62679.65625 26.7999992370605
"1" "10" 2624.28002929688 2141 80329.203125 2491.5 1905 85712.828125 26.7999992370605
"1" "10" 4204.31982421875 3336 82594.2109375 2360.1298828125 2526 61232.5703125 26.7999992370605
"1" "10" 4392.7998046875 3342 86141.9921875 1661 1793 60711.265625 26.7999992370605
"1" "10" 2182.71997070312 1749 81787.7265625 1173.27001953125 1430 53770.2265625 26.7999992370605
"1" "10" 2319.52001953125 1226 123990.265625 670.440002441406 811 54177.5078125 26.7999992370605
"1" "10" 3869.15991210938 2431 104306.5625 1201.9599609375 1331 59182.3046875 26.7999992370605
"1" "10" 1368.76000976562 901 99559.4375 220.459991455078 260 55569.484375 26.7999992370605
"1" "10" 4952.919921875 3996 81229.8671875 3314.44995117188 3492 62203.83984375 26.7999992370605
"1" "10" 3501.32006835938 2076 110531.0859375 1416.38000488281 1577 58861.0546875 26.7999992370605
"1" "10" 5529.759765625 3874 93546.296875 1778.78002929688 1944 59966.12109375 26.8999996185303
"1" "10" 6409.83984375 5942 70695.9375 3167.97998046875 3426 60600.33203125 26.8999996185303
"1" "10" 18322.83984375 19151 62701.98046875 5907.1201171875 5842 66266.5234375 26.8999996185303
"1" "10" 7426.7197265625 7112 68436.09375 3290.2900390625 3487 61838.9609375 26.8999996185303
"1" "10" 1916.71997070312 986 127397.7265625 302 315 62831.33984375 26.8999996185303
"1" "10" 4912.64013671875 4416 72906.4296875 1964.51000976562 2142 60105.57421875 26.8999996185303
"1" "10" 3992.28002929688 1713 152736.765625 1260.84997558594 1409 58645.18359375 26.8999996185303
"1" "10" 4182.27978515625 2178 125844.7578125 1484.32995605469 1692 57492.34765625 26.8999996185303
"1" "10" 9281.1201171875 8432 72135.6171875 2841.82006835938 3002 62039.14453125 26.8999996185303
"1" "10" 8679.2001953125 7734 73545.3984375 4108.7099609375 3653 73711.578125 26.8999996185303
"1" "10" 3134.23999023438 2223 92400.1640625 1337.85998535156 1412 62094.89453125 26.8999996185303
"1" "10" 4386.7197265625 3179 90433.4921875 2379.76000976562 2572 60637.6171875 26.8999996185303
"1" "10" 4088.80004882812 3061 87541.1953125 1639.85998535156 1699 63254.77734375 26.8999996185303
"1" "10" 11172 11540 63446.1171875 3454.8798828125 3675 61610.609375 26.8999996185303
"1" "10" 13958.919921875 11135 82156.421875 8173.6298828125 5555 96429.7109375 26.8999996185303
"1" "10" 5278.19970703125 3902 88649.953125 1612.67993164062 1756 60187.125 26.8999996185303
"1" "10" 12923.7998046875 13102 64644.65234375 4792.73974609375 5061 62062.23828125 26.8999996185303
"1" "10" 1444 804 117703.9609375 721.779968261719 828 57128.70703125 27
"1" "10" 2670.63989257812 2388 73292.734375 2485.4599609375 2750 59231.671875 27
"1" "10" 1694.79992675781 2443 45464.7578125 2147.21997070312 2425 58028.94921875 27
"1" "10" 5076.7998046875 6232 53387.8671875 4087.57006835938 4367 61342.5703125 27
"1" "10" -2453.28002929688 826 0 1958.46997070312 2087 61499.90234375 27.1000003814697
"1" "10" -1938.76000976562 1154 0 2776.88989257812 2987 60926.09765625 27.1000003814697
"1" "10" -1381.67993164062 2161 0 2003.77001953125 2155 60936.92578125 27.1000003814697
"1" "10" 431.679992675781 5036 5617.66845703125 2680.25 2774 63321.1484375 27.1000003814697
"1" "10" -1008.51995849609 3395 0 2609.28002929688 2889 59190.6484375 27.1000003814697
"1" "10" 139.839996337891 4402 2081.90698242188 3115.1298828125 3223 63342.5859375 27.1000003814697
"1" "10" -2241.23999023438 2282 0 1644.39001464844 1786 60339.72265625 27.1000003814697
"1" "10" -1381.67993164062 2559 0 2875.0400390625 3207 58752.30078125 27.1000003814697
"1" "10" -961.399963378906 3895 0 3947.13989257812 4320 59879.57421875 27.1000003814697
"1" "10" -2652.39990234375 2987 0 3282.73999023438 3590 59926.91796875 27.1000003814697
"1" "10" -1731.28002929688 4125 0 3808.21997070312 3995 62471.9609375 27.1000003814697
"1" "10" -2707.11987304688 3261 0 4212.89990234375 4450 62044.1796875 27.1000003814697
"1" "10" 706.799987792969 4730 9792.990234375 7095.48974609375 4434 104873.7109375 27.1000003814697
"1" "10" -3394.919921875 1951 0 1864.84997558594 2073 58955.52734375 27.1000003814697
"1" "10" -2135.59985351562 3710 0 3448.84008789062 3006 75190.6796875 27.2000007629395
"1" "10" -3241.39990234375 3576 0 3806.7099609375 4074 61236.26953125 27.2000007629395
"1" "10" 2033.76000976562 9371 14223.0830078125 5611.16015625 5582 65878.359375 27.2000007629395
"1" "10" -2960.9599609375 1826 0 2651.56005859375 2825 61512.4375 27.2000007629395
"1" "10" -3433.67993164062 1170 0 1478.2900390625 1684 57530.41796875 27.2000007629395
"1" "10" -3043.80004882812 2559 0 2696.85986328125 2879 61389.86328125 27.2000007629395
"1" "10" -2240.47998046875 717 0 1571.91003417969 1782 57809.59765625 27.2999992370605
"1" "10" -2838.59985351562 1896 0 1667.0400390625 1859 58768.765625 27.2999992370605
"1" "10" -1094.40002441406 2537 0 2002.26000976562 2194 59808.62109375 27.2999992370605
"1" "10" 227.239990234375 2406 6189.69287109375 3261.60009765625 3367 63484.4765625 27.2999992370605
"1" "10" 2823.39990234375 5231 35372.6484375 3180.06005859375 3446 60478.359375 27.2999992370605
"1" "10" 592.799987792969 1896 20490.369140625 1706.30004882812 1904 58731.1328125 27.2999992370605
"1" "10" 3790.8798828125 4592 54102.59375 3045.669921875 3420 58362.875 27.2999992370605
"1" "10" 36767.28125 37557 64157.96484375 12308.009765625 8545 94396.453125 27.2999992370605
"1" "10" 5896.080078125 4094 94383.3671875 2050.580078125 2240 59994.1171875 27.2999992370605
"1" "10" 6501.7998046875 4429 96207.25 3696.47998046875 4045 59889.375 27.3999996185303
"1" "10" 5183.19970703125 2440 139215.640625 886.369995117188 1029 56452.0390625 27.3999996185303
"1" "10" 10593.6396484375 8493 81745.53125 3642.11987304688 3959 60290.46875 27.3999996185303
"1" "10" 13308.359375 10948 79665.390625 3778.02001953125 3860 64144.12109375 27.3999996185303
"1" "10" 8231.5595703125 5481 98424.28125 2124.57006835938 2400 58014.92578125 27.3999996185303
"1" "10" 8028.64013671875 5828 90282.2578125 2982.25 3095 63148.54296875 27.3999996185303
"1" "10" 6083.7998046875 3431 116207.4921875 3075.86987304688 3586 56213.109375 27.3999996185303
"1" "10" 5254.64013671875 2985 115366.203125 2280.10009765625 2633 56752.234375 27.3999996185303
"1" "10" 5787.39990234375 4002 94773.375 2162.32006835938 2419 58581.98046875 27.5
"1" "10" 4888.31982421875 2574 124460.34375 1312.18994140625 1412 60903.45703125 27.5
"1" "10" 5871.759765625 3718 103499.6328125 2749.7099609375 2910 61926.11328125 27.5
"1" "10" 3078 2412 83631.7734375 1093.23999023438 1135 63124.73828125 27.5
"1" "10" 3544.63989257812 3017 76997.515625 2801.05004882812 3144 58387.28125 27.5
"1" "10" 3074.19995117188 2482 81172.75 2736.11987304688 3102 57806.04296875 27.5
"1" "10" 2517.11987304688 2370 69604.203125 1949.41003417969 2175 58738.63671875 27.6000003814697
"1" "10" 6180.31982421875 5628 71967.5625 3707.05004882812 3727 65185.20703125 27.6000003814697
"1" "10" 1949.40002441406 2740 46626.23828125 2440.15991210938 2767 57794.84375 27.6000003814697
"1" "10" 4211.16015625 4790 57616.4140625 2062.65991210938 2318 58316.86328125 27.6000003814697
"1" "10" -32.6800003051758 3027 0 2791.98999023438 2882 63489.19921875 27.6000003814697
"1" "10" 1930.40002441406 4458 28378.353515625 3767.44995117188 3848 64164.13671875 27.7000007629395
"1" "10" 1358.11999511719 4060 21922.599609375 3417.1298828125 3660 61187.1640625 27.7000007629395
"1" "10" 1233.47998046875 2523 32040.171875 2453.75 2793 57575.71484375 27.7000007629395
"1" "10" 734.159973144531 2679 17959.654296875 2268.02001953125 2487 59765.5625 27.7000007629395
"1" "10" 5029.68017578125 7929 41572.09375 5505.4599609375 4164 86648.8515625 27.7000007629395
"1" "10" 5688.60009765625 10788 34557.6640625 4520.93994140625 4530 65404.9375 27.7000007629395
"1" "10" -274.359985351562 2969 0 1706.30004882812 1808 61849.6015625 27.7000007629395
"1" "10" -2011.71997070312 311 0 1272.92993164062 1241 67222.1875 27.7000007629395
"1" "10" 288.040008544922 3968 4757.3056640625 2636.4599609375 2903 59518.7890625 27.7000007629395
"1" "10" 2696.47998046875 6862 25752.916015625 2920.34008789062 3264 58635.84765625 27.7000007629395
"1" "10" 959.119995117188 5358 11731.41015625 5244.22998046875 5221 65827.59375 27.7999992370605
"1" "10" 424.079986572266 5591 4970.9365234375 3743.2900390625 4003 61284.1015625 27.7999992370605
"1" "10" -3177.56005859375 682 0 1505.46997070312 1644 60013.67578125 27.7999992370605
"1" "10" -1179.52001953125 4427 0 2588.13989257812 2846 59598.1484375 27.7999992370605
"1" "10" -1728.23999023438 2460 0 3989.419921875 3710 70471.8671875 27.7999992370605
"1" "10" -2439.59985351562 1613 0 1458.66003417969 1657 57691.45703125 27.7999992370605
"1" "10" -2011.71997070312 2250 0 2485.4599609375 2757 59081.2890625 27.7999992370605
"1" "10" 22502.83984375 22991 64144.49609375 13660.9697265625 7984 112134.9296875 27.7999992370605
"1" "10" -2576.39990234375 1358 0 2745.17993164062 3012 59730.44921875 27.8999996185303
"1" "10" -2305.84008789062 1252 0 2582.10009765625 2881 58736.7265625 27.8999996185303
"1" "10" -1069.31994628906 2374 0 1935.81994628906 2052 61825.484375 27.8999996185303
"1" "10" 4458.16015625 8622 33886.5703125 3701.01000976562 3997 60682.859375 27.8999996185303
"1" "10" 1872.64001464844 4940 24843.1875 4238.56982421875 4427 62746.5390625 27.8999996185303
"1" "10" -1124.0400390625 2486 0 2302.75 2518 59933.68359375 27.8999996185303
"1" "10" -1226.64001464844 1782 0 1970.54992675781 2240 57652.66015625 27.8999996185303
"1" "10" 2466.9599609375 5530 29235.931640625 2816.14990234375 2875 64194.5078125 27.8999996185303
"1" "10" -1587.64001464844 695 0 2206.11010742188 2460 58772.21484375 27.8999996185303
"1" "10" 11885.6396484375 17856 43623.28125 6379.75 6247 66928.65625 27.8999996185303
"1" "10" -424.079986572266 2358 0 2565.48999023438 2939 57207.1953125 27.8999996185303
"1" "10" 1484.28002929688 4175 23299.107421875 3180.06005859375 3334 62510.0234375 27.8999996185303
"1" "10" 1102.76000976562 3837 18835.15234375 2562.46997070312 2990 56165.23046875 27.8999996185303
"1" "10" 6375.64013671875 11755 35545.21484375 5431.4697265625 5820 61160.9609375 27.8999996185303
"1" "10" 475 3407 9136.953125 3234.419921875 3523 60167.73828125 28
"1" "10" 7807.47998046875 10783 47451.640625 5574.919921875 5512 66284.09375 28
"1" "10" 7061.919921875 10400 44500.96484375 5286.509765625 5579 62100.140625 28
"1" "10" -942.399963378906 1520 0 1445.06994628906 1445 65539.171875 28
"1" "10" 1149.88000488281 2397 31438.6875 2184.96997070312 2490 57507.70703125 28
"1" "10" 472.720001220703 2075 14930.20703125 1849.75 2018 60071.95703125 28
"1" "10" 5351.16015625 8073 43440.3125 3842.94995117188 4062 62001.86328125 28
"1" "10" 856.52001953125 2715 20675.1015625 2428.080078125 2634 60412.55078125 28
"1" "10" 2574.11987304688 5712 29533.87890625 3395.98999023438 3698 60183.78125 28.1000003814697
"1" "10" -145.919998168945 918 0 1543.21997070312 1725 58629.8359375 28.1000003814697
"1" "10" 1100.47998046875 1695 42549.29296875 827.47998046875 1005 53959.9296875 28.1000003814697
"1" "10" 1339.11999511719 1654 53059.59375 1375.60998535156 1496 60262.01953125 28.1000003814697
"1" "10" 7964.7998046875 9792 53306.8984375 3776.51000976562 3870 63952.8046875 28.1000003814697
"1" "10" 6649.23974609375 7366 59158.91796875 3752.35009765625 4113 59789.44921875 28.1000003814697
"1" "10" 1782.9599609375 1851 63126.99609375 1268.40002441406 1359 61166.93359375 28.1000003814697
"1" "10" 5301.759765625 5160 67336.453125 3895.80004882812 3507 72801.578125 28.1000003814697
"1" "10" 7563.52001953125 8905 55663.43359375 3266.1298828125 3140 68168.5078125 28.1000003814697
"1" "10" 584.440002441406 736 52040.5703125 1014.71997070312 1065 62441.9609375 28.1000003814697
"1" "10" 12221.5595703125 13033 61455.69921875 6755.73974609375 7029 62988.21484375 28.1000003814697
"1" "10" 2991.35986328125 2492 78668.4453125 1487.34997558594 1636 59581.27734375 28.1000003814697
"1" "10" 3724.76000976562 2674 91288.6484375 1336.34997558594 1292 67785.625 28.1000003814697
"1" "10" 6077.7197265625 5415 73556.6796875 2719.51000976562 3108 57344.21484375 28.2000007629395
"1" "10" 12008.759765625 12141 64822.18359375 4258.2001953125 4492 62124.984375 28.2000007629395
"1" "10" 6521.56005859375 5778 73969.703125 2361.63989257812 2567 60293.1171875 28.2000007629395
"1" "10" 3290.0400390625 1749 123279.6171875 1772.73999023438 2057 56479.48046875 28.2000007629395
"1" "10" 3909.43994140625 2276 112569.8828125 1671.56994628906 1905 57505.515625 28.2000007629395
"1" "10" 7060.39990234375 5741 80597.5234375 2976.2099609375 3237 60256.0703125 28.2000007629395
"1" "10" 5424.1201171875 3376 105294.7734375 1558.31994628906 1701 60038.83203125 28.2000007629395
"1" "10" 12109.83984375 10822 73334.9140625 5357.47998046875 5510 63721.9296875 28.2000007629395
"1" "10" 5576.8798828125 3414 107055.1875 2144.19995117188 2392 58746.77734375 28.2999992370605
"1" "10" 2603 1413 120729.1015625 1274.43994140625 1337 62469.484375 28.2999992370605
"1" "10" 4247.64013671875 2579 107938.4765625 1446.57995605469 1557 60888.29296875 28.2999992370605
"1" "10" 4322.8798828125 3411 83056.0703125 2308.7900390625 2584 58556.0625 28.2999992370605
"1" "10" 4214.9599609375 2602 106161.2734375 2243.86010742188 2373 61969.49609375 28.2999992370605
"1" "10" 3455.71997070312 2806 80710.640625 1979.60998535156 2169 59813.6171875 28.2999992370605
"1" "10" 9085.0400390625 8199 72618.265625 6571.52001953125 5739 75042.8828125 28.2999992370605
"1" "10" 2080.8798828125 1126 121112.3828125 1120.42004394531 1168 62866.30859375 28.2999992370605
"1" "10" 6564.8798828125 6353 67721.6953125 3217.81005859375 3336 63214.1484375 28.3999996185303
"1" "10" 6611.23974609375 6181 70097.75 2269.53002929688 2456 60560.234375 28.3999996185303
"1" "10" 3922.35986328125 3724 69026.796875 2139.669921875 2309 60729.9296875 28.3999996185303
"1" "10" 4127.56005859375 4103 65928.296875 3208.75 3441 61112.65234375 28.3999996185303
"1" "10" 3300.67993164062 3497 61856.83984375 2523.2099609375 2762 59870.0625 28.3999996185303
"1" "10" 8285.51953125 9455 57429.9140625 3456.38989257812 3642 62196.0390625 28.3999996185303
"1" "10" 26039.87890625 31218 54665.5625 10671.169921875 10395 67277.1328125 28.3999996185303
"1" "10" 6707.759765625 8596 51140.03515625 4560.2001953125 4929 60632.4375 28.3999996185303
"1" "10" 2948.0400390625 4421 43701.14453125 3065.30004882812 3277 61302.2578125 28.5
"1" "10" 1428.0400390625 2999 31206.412109375 2651.56005859375 2758 63006.7578125 28.5
"1" "10" 312.359985351562 1871 10941.1142578125 2397.8798828125 2598 60487.86328125 28.5
"1" "10" 1404.47998046875 3579 25717.798828125 2725.55004882812 2965 60243.38671875 28.5
"1" "10" 1798.919921875 2718 43375.28125 1242.72998046875 1301 62600.73046875 28.5
"1" "10" -332.880004882812 685 0 786.710021972656 753 68469.890625 28.5
"1" "10" 874.760009765625 1415 40514.68359375 1695.72998046875 1731 64200.671875 28.5
"1" "10" 3994.56005859375 5715 45807.0859375 3841.43994140625 3985 63175.05859375 28.5
"1" "10" -200.639999389648 1173 0 961.869995117188 893 70590.265625 28.5
"1" "10" 1558 4641 22000.666015625 2820.67993164062 2978 62073.90234375 28.5
"1" "10" 516.039978027344 4124 8200.5810546875 2733.10009765625 2997 59765.25 28.6000003814697
"1" "10" 3347.80004882812 7337 29903.423828125 2764.81005859375 3042 59564.30078125 28.6000003814697
"1" "10" 1789.03991699219 4934 23762.978515625 2801.05004882812 3118 58874.15625 28.6000003814697
"1" "10" 110.959999084473 2231 3259.46850585938 3181.57006835938 3395 61416.015625 28.6000003814697
"1" "10" -1442.47998046875 439 0 1523.58996582031 1607 62134.40625 28.6000003814697
"1" "10" 626.239990234375 4239 9681.8271484375 3696.47998046875 3931 61626.18359375 28.6000003814697
"1" "10" -1575.47998046875 1466 0 1987.16003417969 2146 60685.2421875 28.6000003814697
"1" "10" -1347.47998046875 1565 0 1377.11999511719 1390 64928.7265625 28.6000003814697
"1" "10" -1208.40002441406 2228 0 2194.03002929688 2283 62982.01953125 28.6000003814697
"1" "10" 3723.23999023438 7217 33809.9296875 4224.97998046875 4494 61612.88671875 28.6000003814697
"1" "10" -997.119995117188 995 0 1201.9599609375 1358 58005.6328125 28.6000003814697
"1" "10" 2082.39990234375 4696 29061.361328125 3456.38989257812 3347 67677.9140625 28.6000003814697
"1" "10" 17106.83984375 22699 49390.44921875 8466.5703125 7407 74910.9140625 28.7000007629395
"1" "10" -2352.19995117188 1897 0 2509.61987304688 2741 60003.81640625 28.7000007629395
"1" "10" -2343.84008789062 676 0 1487.34997558594 1597 61036.296875 28.7000007629395
"1" "10" -1527.59997558594 2117 0 2015.84997558594 2107 62700.875 28.7000007629395
"1" "10" 3281.67993164062 7832 27460.1875 4359.3701171875 4593 62202.41015625 28.7000007629395
"1" "10" 6038.19970703125 9525 41545.3515625 5078.1298828125 5428 61311.7734375 28.7000007629395
"1" "10" -1508.59997558594 2512 0 2618.34008789062 2935 58465.26171875 28.7000007629395
"1" "10" -1420.43994140625 1808 0 1908.64001464844 2135 58587.6484375 28.7000007629395
"1" "10" -2144.71997070312 730 0 1221.58996582031 1233 64929.54296875 28.7000007629395
"1" "10" -1391.55993652344 1358 0 2219.69995117188 2416 60211.1953125 28.7000007629395
"1" "10" 6302.6796875 11466 36024.109375 5339.35986328125 5724 61132.125 28.7000007629395
"1" "10" -810.919982910156 941 0 832.010009765625 988 55188.875 28.7999992370605
"1" "10" 1245.64001464844 3367 24245.400390625 1762.17004394531 1919 60180.0859375 28.7999992370605
"1" "10" 453.720001220703 2968 10018.529296875 2654.580078125 2884 60322.66015625 28.7999992370605
"1" "10" 830.679992675781 1655 32893.92578125 1928.27001953125 2129 59357.03125 28.7999992370605
"1" "10" 2588.56005859375 4747 35737.06640625 3750.84008789062 4067 60441.37109375 28.7999992370605
"1" "10" 497.799987792969 1626 20063.8515625 1392.21997070312 1542 59170.25 28.7999992370605
"1" "10" 1624.11999511719 3226 32993.90625 3103.05004882812 3452 58911.2109375 28.7999992370605
"1" "10" 1561.0400390625 2305 44383.65234375 2405.42993164062 2559 61603.0703125 28.7999992370605
"1" "10" 364.799987792969 1997 11971.72265625 1873.91003417969 2096 58591.875 28.8999996185303
"1" "10" 1307.9599609375 1793 47807.2890625 2008.29992675781 2383 55231.203125 28.8999996185303
"1" "10" 2479.8798828125 2564 63385.88671875 1747.06994628906 2026 56513.3125 28.8999996185303
"1" "10" 1966.11999511719 2099 61387.15625 1208 1318 60066.3828125 28.8999996185303
"1" "10" 2137.8798828125 2896 48379.8671875 1692.7099609375 1949 56918.1328125 28.8999996185303
"1" "10" 399 1445 18096.1015625 1348.42993164062 1586 55719.234375 28.8999996185303
"1" "10" 1490.35998535156 1790 54565.49609375 1769.71997070312 1854 62556.83203125 28.8999996185303
"1" "10" 2623.52001953125 2877 59761.90625 1994.7099609375 2163 60437.04296875 29
"1" "10" 6742.7197265625 8238 53640.5546875 3444.31005859375 3652 61808.953125 29
"1" "10" 6611.23974609375 6654 65114.84765625 4231.02001953125 4621 60005.22265625 29
"1" "10" 6098.23974609375 7483 53408.2890625 3442.80004882812 3667 61529.13671875 29
"1" "10" 3948.19995117188 4107 63002.00390625 2971.67993164062 3081 63210.6484375 29
"1" "10" 4227.8798828125 4993 55493.35546875 3066.81005859375 3403 59061.55859375 29
"1" "10" 5602.7197265625 6622 55448.48046875 3146.84008789062 3565 57848.90234375 29
"1" "10" 2428.9599609375 3135 50776.5 3045.669921875 3403 58654.43359375 29
"1" "10" 1475.919921875 2185 44268.14453125 1417.89001464844 1487 62490.140625 29
"1" "10" 3189.71997070312 3278 63771.04296875 1920.71997070312 2118 59431.68359375 29
"1" "10" 4487.0400390625 1841 159729.859375 2366.169921875 2644 58649.515625 29
"1" "10" 8673.8798828125 6906 82312.6875 4543.58984375 4503 66126.7421875 29
"1" "10" 3637.35986328125 1863 127953.8515625 1103.80993652344 1290 56076.96484375 29
"1" "10" 13425.3994140625 12755 68980.5546875 5431.4697265625 5692 62536.328125 29.1000003814697
"1" "10" 11549.7197265625 7329 103277.71875 4459.02978515625 4309 67817.8203125 29.1000003814697
"1" "10" 6659.1201171875 3526 123769.7421875 1124.94995117188 1377 53540.1015625 29.1000003814697
"1" "10" 7247.35986328125 4243 111940.375 2258.9599609375 2502 59169.94140625 29.1000003814697
"1" "10" 6488.8798828125 2688 158205.078125 2082.2900390625 2413 56554.06640625 29.1000003814697
"1" "10" 7298.27978515625 3857 124008.3046875 2014.33996582031 2250 58671.91015625 29.2000007629395
"1" "10" 14243.16015625 10287 90739.75 4807.83984375 4504 69957.0546875 29.2000007629395
"1" "10" 8032.43994140625 4581 114912.46875 2052.09008789062 2107 63828.0859375 29.2000007629395
"1" "10" 11987.4794921875 6427 122236.1171875 4493.759765625 3684 79941.1015625 29.2000007629395
"1" "10" 8942.16015625 6608 88685.453125 3725.169921875 4070 59983.47265625 29.2000007629395
"1" "10" 7582.52001953125 5148 96528.3671875 1802.93994140625 2078 56861.15234375 29.2000007629395
"1" "10" 7913.8798828125 5088 101934.7578125 2203.09008789062 2390 60410.7578125 29.2000007629395
"1" "10" 6777.6796875 4323 102748.5625 3257.07006835938 3535 60383.41015625 29.2000007629395
"1" "10" 4065.23999023438 1432 186047.1875 520.950012207031 644 53013.9453125 29.2000007629395
"1" "10" 4607.8798828125 3319 90985.84375 2314.830078125 2480 61171.25390625 29.2000007629395
"1" "10" 5424.1201171875 5263 67542.296875 3586.25 3732 62976.55078125 29.2999992370605
"1" "10" -411.160003662109 1645 0 2674.2099609375 2990 58614.38671875 29.2999992370605
"1" "10" 7064.9599609375 11386 40664.7890625 4433.35986328125 4660 62348.64453125 29.2999992370605
"1" "10" -964.440002441406 2614 0 2876.55004882812 3178 59319.56640625 29.2999992370605
"1" "10" -2748.919921875 772 0 1230.65002441406 1213 66489.6015625 29.2999992370605
"1" "10" -4049.28002929688 1837 0 2231.78002929688 2313 63234.734375 29.2999992370605
"1" "10" -3935.28002929688 1400 0 1422.42004394531 1701 54802.89453125 29.2999992370605
"1" "10" -4677.7998046875 919 0 1676.09997558594 1921 57181.1015625 29.2999992370605
"1" "10" -2686.59985351562 3491 0 2399.38989257812 2772 56726.703125 29.3999996185303
"1" "10" -4667.16015625 919 0 1848.23999023438 2131 56840.1015625 29.3999996185303
"1" "10" -3308.28002929688 2984 0 2746.68994140625 2969 60628.85546875 29.3999996185303
"1" "10" -3904.11987304688 1738 0 3273.67993164062 3559 60282.0703125 29.3999996185303
"1" "10" -2690.39990234375 3007 0 3139.2900390625 3256 63186.88671875 29.3999996185303
"1" "10" -233.31999206543 6070 0 3539.43994140625 3792 61171.08203125 29.3999996185303
"1" "10" -1496.43994140625 5021 0 2402.40991210938 2695 58420.90234375 29.5
"1" "10" -3515.76000976562 2171 0 2120.0400390625 2329 59656.05078125 29.5
"1" "10" -2706.35986328125 3944 0 2959.60009765625 3221 60217.4296875 29.5
"1" "10" 812.440002441406 7357 7237.19873046875 3048.68994140625 3326 60071.84375 29.5
"1" "10" -680.9599609375 3933 0 3947.13989257812 4345 59535.046875 29.5
"1" "10" -2897.11987304688 1504 0 1603.61999511719 1792 58646.671875 29.5
"1" "10" 9775.1201171875 14751 43429.07421875 9845.2001953125 6621 97449.78125 29.5
"1" "10" -1840.71997070312 2049 0 1362.02001953125 1575 56673.87109375 29.5
"1" "10" -2244.28002929688 1450 0 2730.080078125 2771 64568.21875 29.5
"1" "10" -1217.52001953125 1415 0 2678.73999023438 2822 62209.03515625 29.6000003814697
"1" "10" -1288.9599609375 736 0 1405.80993652344 1588 58017.10546875 29.6000003814697
"1" "10" 3401 7334 30391.046875 3809.72998046875 4062 61465.89453125 29.6000003814697
"1" "10" 22.0399990081787 2291 630.472900390625 1917.69995117188 1894 66356.0625 29.6000003814697
"1" "10" 1997.28002929688 3926 33340.23046875 2896.17993164062 3067 61885.90234375 29.6000003814697
"1" "10" 898.320007324219 1392 42293.3203125 1830.11999511719 2028 59141.390625 29.6000003814697
"1" "10" 1086.79992675781 2906 24509.470703125 2465.830078125 2691 60052.265625 29.7000007629395
"1" "10" 3141.080078125 4038 50979.15234375 2640.98999023438 2984 58002.65234375 29.7000007629395
"1" "10" 6646.9599609375 6072 71741.6328125 2740.64990234375 3131 57365.45703125 29.7000007629395
"1" "10" 3849.39990234375 2473 102011.4296875 1633.81994628906 1850 57877.8515625 29.7000007629395
"1" "10" 6402.23974609375 3404 123260.0390625 2758.77001953125 3227 56026.88671875 29.7000007629395
"1" "10" 7121.19970703125 5211 89559.578125 2098.89990234375 2210 62241.40234375 29.7000007629395
"1" "10" 4746.19970703125 1791 173672.21875 1309.17004394531 1308 65594.6328125 29.7000007629395
"1" "10" 5470.47998046875 2490 143981.28125 2422.0400390625 2622 60538.0703125 29.7999992370605
"1" "10" 7004.919921875 4861 94440.328125 2373.71997070312 2523 61658.390625 29.7999992370605
"1" "10" 3086.35986328125 1467 137878.453125 607.02001953125 738 53904.6953125 29.7999992370605
"1" "10" 6903.080078125 5046 89655.2265625 1941.85998535156 2039 62413.80078125 29.7999992370605
"1" "10" 20143.798828125 19189 68796.9140625 4385.0400390625 4570 62883.58203125 29.7999992370605
"1" "10" 12014.83984375 9729 80933.7578125 3627.02001953125 3868 61453.046875 29.7999992370605
"1" "10" 6528.39990234375 3299 129689.3671875 2127.59008789062 2188 63726.57421875 29.7999992370605
"1" "10" 6480.52001953125 3883 109376.0859375 2363.14990234375 2724 56854.40234375 29.7999992370605
"1" "10" 8463.3603515625 4759 116548.6015625 3812.75 4066 61454.109375 29.7999992370605
"1" "10" 7224.56005859375 3631 130396.2421875 1561.33996582031 1758 58204.765625 29.7999992370605
"1" "10" 8932.2802734375 4275 136932.375 2899.19995117188 3081 61668.92578125 29.7999992370605
"1" "10" 7285.35986328125 3124 152833.96875 1463.18994140625 1487 64486.6328125 29.7999992370605
"1" "10" 5818.56005859375 3025 126057.90625 1300.10998535156 1551 54934.88671875 29.7999992370605
"1" "10" 11097.51953125 8087 89932.859375 4190.25 4624 59388.45703125 29.7999992370605
"1" "10" 10326.8798828125 8470 79903.46875 3568.1298828125 3958 59080.58984375 29.8999996185303
"1" "10" 10206.0400390625 7207 92807.4140625 5233.66015625 3709 92475.90625 29.8999996185303
"1" "10" 5877.080078125 4039 95360.3203125 2363.14990234375 2616 59201.60546875 29.8999996185303
"1" "10" 4446 3156 92323.53125 2100.40991210938 2364 58228.625 29.8999996185303
"1" "10" 5455.27978515625 4252 84082.1328125 2215.169921875 2329 62332.921875 29.8999996185303
"1" "10" 21492.0390625 22609 62298.3046875 8058.8701171875 7932 66584.234375 29.8999996185303
"1" "10" 6311.0400390625 6904 59907.3515625 3883.71997070312 4334 58727.15234375 30
"1" "10" 3176.0400390625 3373 61709.1484375 1638.34997558594 1931 55603.78515625 30
"1" "10" 3996.07983398438 4230 61911.84375 3525.85009765625 4019 57494.4296875 30
"1" "10" 2197.15991210938 1562 92185.0703125 967.909973144531 997 63623.8203125 30
"1" "10" 5238.68017578125 6054 56709.97265625 2450.72998046875 2722 59004.7890625 30
"1" "10" 2055.80004882812 1996 67499.4609375 2604.75 2926 58340.703125 30
"1" "10" 1763.9599609375 1668 69306.2890625 1718.38000488281 1845 61038.34765625 30
"1" "10" 2410.71997070312 3698 42722.81640625 2121.55004882812 2419 57477.43359375 30
"1" "10" 1425.76000976562 1852 50452.80859375 1583.98999023438 1746 59454.97265625 30
"1" "10" 2083.15991210938 2831 48223.94140625 1437.52001953125 1479 63697.9765625 30
"1" "10" -338.199981689453 444 0 1446.57995605469 1750 54173.18359375 30
"1" "10" 22157.0390625 12652 114771.0859375 16220.419921875 5967 178150.0625 30
"1" "10" 1052.59997558594 2292 30097.37890625 2865.97998046875 3232 58114.12890625 30
"1" "10" 15388.4794921875 17596 57314.125 8927.1201171875 5871 99650.4453125 30.1000003814697
"1" "10" -1266.16003417969 906 0 1647.41003417969 1727 62515.734375 30.1000003814697
"1" "10" 5652.8798828125 9522 38906.4453125 5528.10986328125 5909 61311.6015625 30.1000003814697
"1" "10" 1022.9599609375 3520 19045.654296875 3590.78002929688 3844 61218.87890625 30.1000003814697
"1" "10" 262143 259626 66171.3515625 262143 182455 94159.125 30.1000003814697
"1" "10" -2130.28002929688 829 0 1022.27001953125 1169 57310.08203125 30.1000003814697
"1" "10" -767.599975585938 2324 0 3137.78002929688 3394 60588.55859375 30.2000007629395
"1" "10" 1114.16003417969 4543 16072.5498046875 5020.75 4845 67913.2890625 30.2000007629395
"1" "10" -2070.23999023438 1339 0 525.47998046875 554 62162.1953125 30.2000007629395
"1" "10" 1466.0400390625 5518 17411.814453125 2598.7099609375 2830 60179.8828125 30.2000007629395
"1" "10" 6868.8798828125 12365 36405.90234375 6357.10009765625 6738 61831.2421875 30.2000007629395
"1" "10" 5544.19970703125 10437 34813.1328125 3918.44995117188 4318 59471.87109375 30.2000007629395
"1" "10" -2618.19995117188 1372 0 1448.08996582031 1525 62230.8359375 30.2000007629395
"1" "10" -2500.39990234375 292 0 1115.89001464844 1309 55867.8125 30.2000007629395
"1" "10" 2356 6255 24684.703125 4321.6201171875 4856 58324.07421875 30.2000007629395
"1" "10" -1966.11999511719 1904 0 1605.13000488281 1812 58053.97265625 30.2000007629395
"1" "10" -2778.56005859375 626 0 1668.55004882812 1800 60750.0546875 30.2000007629395
"1" "10" -2735.23999023438 1653 0 2438.64990234375 2718 58800.35546875 30.2000007629395
"1" "10" 1364.9599609375 5736 15595.1923828125 4812.3701171875 2306 136766.46875 30.2999992370605
"1" "10" 11878.0400390625 20131 38668.6796875 8986.009765625 9252 63651.875 30.2999992370605
"1" "10" -2226.80004882812 2089 0 1792.36999511719 1876 62614.4765625 30.2999992370605
"1" "10" -1731.28002929688 2354 0 3056.23999023438 3406 58806.15234375 30.2999992370605
"1" "10" -1886.31994628906 2807 0 3278.2099609375 3687 58269.8046875 30.2999992370605
"1" "10" -3384.28002929688 668 0 1759.15002441406 1886 61128.1328125 30.2999992370605
"1" "10" -1979.79992675781 1857 0 2479.419921875 2590 62737.9375 30.2999992370605
"1" "10" -5.31999969482422 3552 0 2859.93994140625 3205 58480.1953125 30.2999992370605
"1" "10" -1708.47998046875 2402 0 2849.36987304688 2995 62349.3515625 30.2999992370605
"1" "10" -1083 2265 0 2109.46997070312 2424 57032.2734375 30.3999996185303
"1" "10" -1409.79992675781 1261 0 1879.94995117188 2137 57652.96875 30.3999996185303
"1" "10" 4911.8798828125 5006 64303.828125 4036.22998046875 3082 85826.859375 30.3999996185303
"1" "10" 2883.43994140625 2402 78671.578125 2094.36987304688 2288 59989.78515625 30.3999996185303
"1" "10" 4300.080078125 3014 93500.3515625 1863.33996582031 1970 61987.7421875 30.3999996185303
"1" "10" 4570.64013671875 3173 94403.234375 1713.84997558594 1883 59648.890625 30.5
"1" "10" 6175.759765625 3600 112426.28125 2846.35009765625 3009 61993.484375 30.5
"1" "10" 7604.56005859375 5136 97035.140625 3152.8798828125 3267 63246.75 30.5
"1" "10" 5343.56005859375 3125 112062.578125 3323.51000976562 3592 60637.40234375 30.5
"1" "10" 8754.439453125 7135 80410.7890625 4308.02978515625 4676 60378.75 30.5
"1" "10" 6602.8798828125 2985 144966.953125 2361.63989257812 2448 63224.0390625 30.5
"1" "10" 6230.47998046875 3198 127680.0234375 2077.76000976562 2307 59023.87890625 30.5
"1" "10" 64218.48046875 66269 63508.16015625 15759.8701171875 13037 79223.65625 30.5
"1" "10" 11036.7197265625 6529 110783.03125 4644.759765625 2878 105767.546875 30.5
"1" "10" 7140.9599609375 3814 122703.1953125 3303.8798828125 3707 58409.2421875 30.5
"1" "10" 7002.64013671875 4617 99398.9609375 2337.47998046875 2444 62679.65625 30.6000003814697
"1" "10" 6303.43994140625 3648 113240.75 3145.330078125 3203 64356.03125 30.6000003814697
"1" "10" 7814.31982421875 4974 102959.234375 2120.0400390625 2279 60964.875 30.6000003814697
"1" "10" 8790.919921875 5650 101968.4453125 3015.46997070312 3248 60844.1640625 30.6000003814697
"1" "10" 6015.39990234375 4129 95477.1796875 1608.15002441406 1810 58227.46875 30.6000003814697
"1" "10" 9243.1201171875 7941 76282.21875 4077 4271 62559.1875 30.6000003814697
"1" "10" 3785.56005859375 2198 112871 1555.30004882812 1728 58986.1953125 30.6000003814697
"1" "10" 2932.080078125 4024 47752.68359375 2580.59008789062 2838 59591.80859375 30.7000007629395
"1" "10" 4447.52001953125 4936 59050.37890625 2730.080078125 2949 60670.9140625 30.7000007629395
"1" "10" 2011.71997070312 2622 50282.2578125 1608.15002441406 1789 58910.96875 30.7000007629395
"1" "10" 3497.52001953125 3814 60097.92578125 2529.25 2783 59560.51953125 30.7000007629395
"1" "10" 985.719970703125 2548 25353.275390625 2477.90991210938 2691 60346.453125 30.7000007629395
"1" "10" 5905.19970703125 7868 49186.98046875 4564.72998046875 4830 61936.6796875 30.7000007629395
"1" "10" 2024.64001464844 3093 42899.06640625 2038.5 2315 57708.48046875 30.7000007629395
"1" "10" 1463 951 100819.328125 684.029968261719 696 64408.890625 30.7000007629395
"1" "10" 3506.63989257812 4381 52456.3203125 2881.080078125 2991 63127.53515625 30.7999992370605
"1" "10" 1452.35998535156 1914 49729.2890625 1771.22998046875 2022 57408.171875 30.7999992370605
"1" "10" 4729.47998046875 7371 42050.09375 4398.6298828125 4540 63495.2890625 30.7999992370605
"1" "10" 2669.8798828125 5051 34641.30859375 4561.7099609375 4505 66360.984375 30.7999992370605
"1" "10" 1014.59997558594 4136 16076.6025390625 3543.96997070312 3944 58888.84765625 30.7999992370605
"1" "10" 1108.07995605469 3839 18916.158203125 3004.89990234375 3332 59102.3828125 30.7999992370605
"1" "10" 6844.56005859375 10904 41137.6640625 3510.75 3541 64976.14453125 30.8999996185303
"1" "10" -326.040008544922 3732 0 1908.64001464844 2097 59649.32421875 30.8999996185303
"1" "10" 754.679992675781 4347 11377.6640625 3113.61987304688 3321 61443.6015625 30.8999996185303
"1" "10" -1159.76000976562 978 0 1928.27001953125 2103 60090.8671875 30.8999996185303
"1" "10" 2897.11987304688 7828 24254.6796875 3611.919921875 3850 61483.3203125 30.8999996185303
"1" "10" 9132.16015625 12768 46873.84765625 6982.23974609375 4800 95330.84375 30.8999996185303
"1" "10" -3090.15991210938 1791 0 1768.2099609375 1893 61215.74609375 30.8999996185303
"1" "10" -1900.76000976562 2903 0 2859.93994140625 3092 60617.40625 30.8999996185303
"1" "10" 2574.8798828125 9285 18174.1875 6126.06982421875 6391 62819.296875 30.8999996185303
"1" "10" -2812.76000976562 838 0 2225.73999023438 2444 59683.34375 30.8999996185303
"1" "10" -3084.080078125 755 0 821.440002441406 841 64011.765625 30.8999996185303
"1" "10" -3432.15991210938 1564 0 2988.2900390625 3162 61935.66796875 31
"1" "10" -3782.52001953125 889 0 1553.7900390625 1807 56352.62109375 31
"1" "10" -532 2961 0 2716.48999023438 2932 60718.9296875 31
"1" "10" -2318 2540 0 2686.2900390625 2993 58820.14453125 31
"1" "10" -2648.59985351562 2393 0 3720.63989257812 4086 59675.9296875 31
"1" "10" -3027.080078125 232 0 1263.86999511719 1348 61445.8359375 31
"1" "10" -677.159973144531 2801 0 2497.5400390625 2610 62712.1796875 31
"1" "10" -1068.55993652344 4114 0 2337.47998046875 2492 61472.34765625 31
"1" "10" -1724.43994140625 2256 0 1248.77001953125 1335 61302.91796875 31
"1" "10" 296.399993896484 3410 5696.44287109375 2071.71997070312 2387 56879.8671875 31
"1" "10" 10774.51953125 14222 49649.76171875 5393.7197265625 5122 69012.6640625 31
"1" "10" 1314.0400390625 3767 22860.87890625 3660.23999023438 3974 60361.7265625 31.1000003814697
"1" "10" -30.3999996185303 1389 0 1984.14001464844 2046 63554.546875 31.1000003814697
"1" "10" 2175.8798828125 3097 46044.0625 1484.32995605469 1771 54927.75 31.1000003814697
"1" "10" 2790.71997070312 3662 49943.37109375 3916.93994140625 4270 60117.234375 31.1000003814697
"1" "10" 9571.439453125 9813 63922.74609375 5760.64990234375 3830 98571.796875 31.1000003814697
"1" "10" 5130 6798 49455.67578125 3705.5400390625 4044 60051.01171875 31.1000003814697
"1" "10" 969 994 63887.7109375 1250.28002929688 1347 60830.25390625 31.2000007629395
"1" "10" 5549.52001953125 6734 54008.515625 4226.48974609375 4177 66312.4765625 31.2000007629395
"1" "10" 3566.67993164062 3429 68167.375 2938.4599609375 3145 61232.0859375 31.2000007629395
"1" "10" 1058.67993164062 2058 33713.14453125 2052.09008789062 2367 56816.9765625 31.2000007629395
"1" "10" 20114.16015625 24435 53947.2734375 8717.2294921875 8516 67084.59375 31.2000007629395
"1" "10" 4097.919921875 5361 50095.37109375 3531.88989257812 3750 61724.25390625 31.2000007629395
"1" "10" -1219.0400390625 927 0 1520.56994628906 1745 57107.203125 31.2000007629395
"1" "10" 5063.8798828125 6715 49421.65625 4913.5400390625 5172 62260.9765625 31.2000007629395
"1" "10" 519.080017089844 1191 28562.912109375 804.830017089844 853 61835.09765625 31.2000007629395
"1" "10" 1745.71997070312 2890 39587.37109375 1801.42993164062 1835 64337.06640625 31.2000007629395
"1" "10" 2242.76000976562 4152 35400.17578125 3941.09985351562 4429 58316.53125 31.2000007629395
"1" "10" 16416 20826 51658.453125 7329.5400390625 7652 62774.2734375 31.2999992370605
"1" "10" -320.720001220703 853 0 2018.86999511719 2201 60112.98046875 31.2999992370605
"1" "10" 9880 12561 51548.1015625 5635.31982421875 6071 60832.86328125 31.2999992370605
"1" "10" 2619.71997070312 4168 41191.453125 2758.77001953125 2906 62215.67578125 31.2999992370605
"1" "10" 7748.9599609375 6069 83677.0234375 5069.06982421875 3238 102596.21875 31.2999992370605
"1" "10" 336.679992675781 746 29577.29296875 887.880004882812 965 60298.546875 31.2999992370605
"1" "10" 3090.15991210938 3694 54823.15234375 2458.28002929688 2652 60748.80859375 31.2999992370605
"1" "10" 9490.8798828125 9311 66802.09375 4354.83984375 4650 61376.0859375 31.2999992370605
"1" "10" 4230.16015625 3318 83552.671875 2224.22998046875 2301 63349.47265625 31.3999996185303
"1" "10" 6066.31982421875 4816 82550.3203125 1810.48999023438 2049 57907.40625 31.3999996185303
"1" "10" 4994.7197265625 3306 99012.0859375 2563.97998046875 2699 62257.5 31.3999996185303
"1" "10" 7661.56005859375 5094 98568.5078125 2497.5400390625 2658 61579.6796875 31.3999996185303
"1" "10" 13020.3203125 10089 84577.234375 4427.31982421875 4685 61931.44921875 31.3999996185303
"1" "10" 7409.23974609375 4045 120042.515625 3177.0400390625 3484 59761.91015625 31.3999996185303
"1" "10" 7714 3086 163818.78125 2070.2099609375 2196 61782.0078125 31.3999996185303
"1" "10" 8993.83984375 4954 118978.671875 2437.13989257812 2792 57206.453125 31.3999996185303
"1" "10" 11637.8798828125 7723 98756.96875 3009.42993164062 3107 63477.953125 31.3999996185303
"1" "10" 9617.7998046875 5537 113836.390625 2209.1298828125 2368 61139.1640625 31.3999996185303
"1" "10" 7128.7998046875 2996 155938.9375 1392.21997070312 1437 63493.76171875 31.5
"1" "10" 6254.0400390625 2129 192515.171875 1208 1386 57119.40234375 31.5
"1" "10" 8488.439453125 4102 135616.375 1854.28002929688 1915 63458.01953125 31.5
"1" "10" 7387.19970703125 3047 158886.625 1744.05004882812 1801 63463.6640625 31.5
"1" "10" 7964.0400390625 4813 108442.0078125 1475.27001953125 1584 61037.43359375 31.5
"1" "10" 12221.5595703125 8616 92961.015625 4487.72021484375 4288 68588.4453125 31.6000003814697
"1" "10" 5884.6796875 2840 135795.203125 1842.19995117188 2073 58239.46484375 31.6000003814697
"1" "10" 6898.52001953125 5231 86427.3359375 2645.52001953125 2857 60684.9140625 31.6000003814697
"1" "10" 8375.9599609375 6971 78744.359375 3297.84008789062 3660 59051.16015625 31.6000003814697
"1" "10" 4026.47998046875 2636 100105.9921875 1513.02001953125 1728 57382.68359375 31.6000003814697
"1" "10" 115.519996643066 1419 5335.2490234375 1271.42004394531 1352 61630.015625 31.6000003814697
"1" "10" 310.839996337891 1390 14655.546875 1479.80004882812 1537 63097.05859375 31.6000003814697
"1" "10" 204.440002441406 1871 7160.97265625 1214.0400390625 1174 67771.15625 31.6000003814697
"1" "10" -154.279998779297 2745 0 2604.75 3057 55840.66015625 31.6000003814697
"1" "10" -3112.19995117188 886 0 2165.34008789062 1977 71779.328125 31.7000007629395
"1" "10" -2729.919921875 622 0 1307.66003417969 1496 57285.296875 31.7000007629395
"1" "10" 534.279968261719 8893 3937.318359375 5179.2998046875 5276 64334.8359375 31.7000007629395
"1" "10" -4547.83984375 2045 0 1931.2900390625 2347 53928.0078125 31.7000007629395
"1" "10" -2220.71997070312 5353 0 3294.82006835938 3414 63248.1953125 31.7999992370605
"1" "10" -5225.759765625 910 0 2692.330078125 2933 60158.38671875 31.7999992370605
"1" "10" 22959.599609375 36798 40890.27734375 9624.740234375 9531 66180.5703125 31.7999992370605
"1" "10" -5115.56005859375 1200 0 1452.61999511719 1569 60674.89453125 31.7999992370605
"1" "10" -4101.7197265625 2669 0 2346.5400390625 2688 57210.8828125 31.7999992370605
"1" "10" -4943.7998046875 1726 0 2014.33996582031 2088 63224.03125 31.7999992370605
"1" "10" -5125.43994140625 1139 0 1913.17004394531 2050 61161.7109375 31.7999992370605
"1" "10" -5190.0400390625 317 0 2165.34008789062 2458 57733.0078125 31.7999992370605
"1" "10" -2473.80004882812 4416 0 3039.6298828125 3526 56496.0859375 31.7999992370605
"1" "10" -3861.56005859375 1031 0 1506.97998046875 1620 60963.8515625 31.8999996185303
"1" "10" -2590.080078125 1528 0 1522.07995605469 1722 57927.4296875 31.8999996185303
"1" "10" 4859.43994140625 9710 32797.96875 3412.60009765625 3427 65260.625 31.8999996185303
"1" "10" -731.119995117188 1420 0 1297.08996582031 1378 61688.015625 31.8999996185303
"1" "10" 2875.080078125 5375 35055.1171875 2779.90991210938 3140 58020.44140625 31.8999996185303
"1" "10" 3990 4002 65339.48828125 1387.68994140625 1515 60028.8125 31.8999996185303
"1" "10" 4722.64013671875 5242 59042.9140625 2633.43994140625 2882 59883.8046875 31.8999996185303
"1" "10" 6556.52001953125 2822 152263.6875 1815.02001953125 1919 61984.96875 32
"1" "10" 9187.6396484375 4435 135765.765625 1612.67993164062 1785 59209.296875 32
"1" "10" 6700.919921875 2691 163192.671875 449.980010986328 433 68105.984375 32
"1" "10" 17517.240234375 12767 89920.1015625 7201.18994140625 7656 61642.78515625 32
"1" "10" 9893.6796875 4916 131894.28125 2171.3798828125 2467 57682.8359375 32
"1" "10" 10796.5595703125 5009 141258.40625 2721.02001953125 2942 60613.453125 32
"1" "10" 8978.6396484375 2392 245996.71875 1541.7099609375 1730 58403.18359375 32
"1" "10" 10933.359375 6226 115086.515625 2044.5400390625 2285 58639.37890625 32.0999984741211
"1" "10" 8907.2001953125 4164 140187.875 1848.23999023438 1985 61020.78515625 32.0999984741211
"1" "10" 6570.9599609375 2032 211926.390625 224.990005493164 271 54409.390625 32.0999984741211
"1" "10" 8261.9599609375 3740 144774.28125 951.299987792969 1007 61911.0234375 32.0999984741211
"1" "10" 8020.27978515625 3249 161778.09375 2156.28002929688 2371 59600.99609375 32.0999984741211
"1" "10" 11227.4794921875 4537 162178.5625 4123.81005859375 2298 117605.75 32.0999984741211
"1" "10" 11886.3994140625 8407 92659.34375 3550.01000976562 3640 63915.78515625 32.0999984741211
"1" "10" 26254.958984375 23582 72964.3359375 8590.3896484375 7583 74242.359375 32.0999984741211
"1" "10" 3603.919921875 1244 189860.53125 792.75 857 60622.7109375 32.2000007629395
"1" "10" 14745.51953125 14562 66361.921875 5561.330078125 6104 59709.5859375 32.2000007629395
"1" "10" 4165.56005859375 3370 81007.171875 1950.92004394531 1877 68116.9453125 32.2000007629395
"1" "10" 8649.5595703125 7750 73142.9140625 4625.1298828125 4918 61633.2890625 32.2000007629395
"1" "10" 1816.40002441406 2043 58267.0546875 2263.48999023438 2374 62485.2890625 32.2000007629395
"1" "10" 3128.15991210938 3509 58423.22265625 2563.97998046875 2655 63289.26171875 32.2000007629395
"1" "10" 4871.60009765625 5635 56657.53125 2823.69995117188 2948 62772.7265625 32.2000007629395
"1" "10" 4131.35986328125 5048 53635.66015625 2767.830078125 2891 62743.86328125 32.2999992370605
"1" "10" 3578.07983398438 5619 41732.16796875 2616.830078125 2741 62567.15625 32.2999992370605
"1" "10" 4323.64013671875 5246 54013.36328125 2287.64990234375 2550 58793.50390625 32.2999992370605
"1" "10" 896.799987792969 3005 19558.298828125 2640.98999023438 2875 60201.7109375 32.2999992370605
"1" "10" 665.760009765625 1083 40287.39453125 1876.92993164062 2008 61258.2109375 32.2999992370605
"1" "10" 4113.1201171875 5746 46912.1875 3658.72998046875 3927 61058.9609375 32.2999992370605
"1" "10" 5536.60009765625 7229 50193.19921875 3408.07006835938 3544 63022.375 32.2999992370605
"1" "10" 8155.56005859375 8835 60496.0703125 5285 3978 87068.3203125 32.2999992370605
"1" "10" 2776.28002929688 2878 63219.69921875 1854.28002929688 2014 60338.6796875 32.2999992370605
"1" "10" 1833.88000488281 1437 83636.15625 835.029968261719 962 56886.203125 32.2999992370605
"1" "10" 9405 11293 54579.48828125 4276.31982421875 4583 61150.53125 32.2999992370605
"1" "10" 5992.60009765625 7831 50150.81640625 3391.4599609375 3681 60381.0703125 32.2999992370605
"1" "10" 1826.28002929688 3534 33867.3125 3251.03002929688 3388 62886.51171875 32.4000015258789
"1" "10" 3761.23999023438 5131 48040.65625 2258.9599609375 2553 57987.93359375 32.4000015258789
"1" "10" 527.440002441406 1488 23230.044921875 1244.23999023438 1453 56120.10546875 32.4000015258789
"1" "10" 299.440002441406 1893 10366.666015625 1759.15002441406 1989 57962.62109375 32.4000015258789
"1" "10" 9514.439453125 11921 52305.875 4528.48974609375 3420 86777.515625 32.4000015258789
"1" "10" 5478.83984375 6990 51367.84765625 3163.44995117188 3375 61428.109375 32.4000015258789
"1" "10" 3161.59985351562 5722 36210.87109375 2805.580078125 3042 60442.63671875 32.4000015258789
"1" "10" 14924.8798828125 17162 56993.1796875 6677.2197265625 4591 95316.546875 32.4000015258789
"1" "10" 2040.59997558594 2369 56451.14453125 2204.60009765625 2302 62763.11328125 32.4000015258789
"1" "10" 7146.27978515625 10822 43276.52734375 4732.33984375 5002 62002.921875 32.4000015258789
"1" "10" -1434.88000488281 427 0 1789.34997558594 1891 62013.140625 32.5
"1" "10" 3799.23999023438 5986 41594.88671875 3862.580078125 4266 59338.50390625 32.5
"1" "10" 2431.23999023438 4966 32084.92578125 1875.42004394531 1996 61576.91796875 32.5
"1" "10" 1778.40002441406 4606 25303.78125 2524.71997070312 2563 64557.1796875 32.5
"1" "10" 2266.32006835938 5505 26980.119140625 2502.07006835938 2659 61668.16796875 32.5
"1" "10" -1467.55993652344 1948 0 2942.98999023438 3010 64077.0078125 32.5
"1" "10" -3523.35986328125 1349 0 2351.07006835938 2595 59375.62109375 32.5
"1" "10" -482.600006103516 5779 0 3260.09008789062 3481 61376.9765625 32.5999984741211
"1" "10" -4181.52001953125 2324 0 2727.06005859375 2911 61394.921875 32.5999984741211
"1" "10" -5393.7197265625 517 0 1941.85998535156 2152 59136.5 32.5999984741211
"1" "10" -4501.47998046875 1084 0 2976.2099609375 2827 68995.015625 32.5999984741211
"1" "10" 4518.19970703125 10656 27787.607421875 7944.10986328125 5861 88828.7265625 32.5999984741211
"1" "10" -3160.080078125 2639 0 2278.59008789062 2460 60703.125 32.5999984741211
"1" "10" -4270.43994140625 1297 0 1943.36999511719 2021 63018.65234375 32.5999984741211
"1" "10" -2406.15991210938 2939 0 3661.75 2390 100408.5625 32.7000007629395
"1" "10" -4226.35986328125 1333 0 3518.30004882812 2903 79426.5625 32.7000007629395
"1" "10" -3943.63989257812 1623 0 1996.21997070312 2323 56316.953125 32.7000007629395
"1" "10" -3290.80004882812 1960 0 2008.29992675781 2256 58340.40234375 32.7000007629395
"1" "10" -4252.19970703125 211 0 2426.57006835938 2757 57681.4296875 32.7000007629395
"1" "10" -2356.76000976562 1208 0 2127.59008789062 2158 64612.484375 32.7000007629395
"1" "10" -1240.31994628906 427 0 828.989990234375 969 56066.76171875 32.7000007629395
"1" "10" 623.200012207031 1919 21282.978515625 1682.14001464844 1746 63139.0234375 32.7999992370605
"1" "10" 6728.27978515625 6767 65161.0078125 2518.67993164062 2789 59184.0078125 32.7999992370605
"1" "10" 15304.1201171875 16480 60859.88671875 6408.43994140625 6840 61401.1015625 32.7999992370605
"1" "10" 4054.59985351562 3286 80864.9609375 1680.63000488281 1839 59892.20703125 32.7999992370605
"1" "10" 3040.76000976562 2263 88059.7578125 1064.55004882812 1067 65385.5234375 32.7999992370605
"1" "10" 3805.32006835938 2735 91182.9765625 2130.61010742188 2282 61188.28515625 32.7999992370605
"1" "10" 4399.64013671875 3726 77384.5546875 1824.07995605469 2196 54436.66796875 32.7999992370605
"1" "10" 5454.52001953125 3232 110602.5390625 1286.52001953125 1358 62086.43359375 32.7999992370605
"1" "10" 4032.56005859375 1412 187165.609375 551.150024414062 500 72240.34375 32.7999992370605
"1" "10" 7032.27978515625 4459 103356.6875 3196.669921875 3500 59856.27734375 32.7999992370605
"1" "10" 6194.759765625 2965 136924.03125 1966.02001953125 2001 64390.34765625 32.7999992370605
"1" "10" 9502.2802734375 7156 87023.671875 2014.33996582031 2062 64021.23828125 32.7999992370605
"1" "10" 5935.60009765625 3360 115772.46875 2497.5400390625 2837 57694.32421875 32.7999992370605
"1" "10" 7929.080078125 3643 142640.734375 2647.03002929688 2926 59287.68359375 32.9000015258789
"1" "10" 8273.3603515625 4093 132470.796875 1967.53002929688 2260 57054.88671875 32.9000015258789
"1" "10" 8170.759765625 3640 147109.59375 2935.43994140625 3005 64018.96484375 32.9000015258789
"1" "10" 12788.51953125 10125 82776.140625 3927.51000976562 4184 61518.4765625 32.9000015258789
"1" "10" 7464.7197265625 2819 173539.5 1860.31994628906 2042 59705.15625 32.9000015258789
"1" "10" 9240.83984375 5675 106715.0078125 2859.93994140625 3033 61796.58203125 32.9000015258789
"1" "10" 7494.35986328125 4279 114781.5859375 2192.52001953125 2443 58816.6171875 32.9000015258789
"1" "10" 9116.9599609375 5879 101631.0703125 2946.01000976562 3142 61448.03125 32.9000015258789
"1" "10" 17467.83984375 15862 72170.7421875 6218.18017578125 6708 60750.546875 32.9000015258789
"1" "10" 8567.4794921875 5506 101975.734375 2363.14990234375 2431 63706.86328125 32.9000015258789
"1" "10" 6308.759765625 3182 129934.2890625 2970.169921875 3291 59147.08984375 32.9000015258789
"1" "10" 6350.56005859375 2583 161126.71875 1432.98999023438 1516 61947.515625 32.9000015258789
"1" "10" 6303.43994140625 3052 135354.578125 2062.65991210938 2134 63345.1171875 33
"1" "10" 6741.9599609375 3147 140400.734375 1682.14001464844 1765 62459.33203125 33
"1" "10" 5180.919921875 2140 158662.046875 967.909973144531 1197 52993.2734375 33
"1" "10" 37143.48046875 39717 61289.50390625 11012.4296875 11008 65562.375 33
"1" "10" 5863.39990234375 3099 123996.0625 2414.48999023438 2510 63042.24609375 33
"1" "10" 16099.83984375 15904 66343 6163.81982421875 6131 65886.8203125 33
"1" "10" 6907.64013671875 4964 91196.4453125 2752.72998046875 2998 60174.41796875 33.0999984741211
"1" "10" 6995.7998046875 5347 85744.671875 3208.75 3374 62326.2109375 33.0999984741211
"1" "10" 4615.47998046875 4209 71865.078125 3291.80004882812 3623 59544.96484375 33.0999984741211
"1" "10" 1934.9599609375 1318 96213.609375 1446.57995605469 1608 58957.12890625 33.0999984741211
"1" "10" 3663.9599609375 2787 86157.625 2263.48999023438 2690 55145.01171875 33.0999984741211
"1" "10" 1349 989 89391.3671875 963.380004882812 1042 60591.2421875 33.0999984741211
"1" "10" 3818.23999023438 3377 74098.953125 3163.44995117188 3525 58814.14453125 33.0999984741211
"1" "10" 5924.19970703125 6976 55654.86328125 5301.60986328125 4771 72824.625 33.0999984741211
"1" "10" 1924.31994628906 3619 34847.2578125 1564.35998535156 1705 60130.1484375 33.0999984741211
"1" "10" 810.919982910156 2134 24903.677734375 1248.77001953125 1380 59303.90625 33.0999984741211
"1" "10" 1418.16003417969 1799 51662.33203125 1769.71997070312 1906 60850.1484375 33.0999984741211
"1" "10" -468.919982910156 2006 0 1955.44995117188 2193 58437.015625 33.2000007629395
"1" "10" -784.320007324219 3348 0 2612.30004882812 3005 56971.61328125 33.2000007629395
"1" "10" -1990.43994140625 1863 0 1931.2900390625 2247 56328.00390625 33.2000007629395
"1" "10" -2638.71997070312 546 0 1523.58996582031 1638 60958.48046875 33.2000007629395
"1" "10" -1268.43994140625 2204 0 2227.25 2432 60018.52734375 33.2000007629395
"1" "10" 953.799987792969 6813 9174.84765625 4237.06005859375 4507 61610.8203125 33.2999992370605
"1" "10" -2481.39990234375 1700 0 2949.03002929688 3155 61257.578125 33.2999992370605
"1" "10" 2774 8426 21575.703125 4128.33984375 4335 62411.73828125 33.2999992370605
"1" "10" 779 6236 8186.7451171875 5574.919921875 4427 82529.46875 33.2999992370605
"1" "10" -1953.9599609375 1554 0 1661 1944 55995.5234375 33.2999992370605
"1" "10" -2908.52001953125 275 0 1795.39001464844 2065 56979.5078125 33.2999992370605
"1" "10" -1203.07995605469 1056 0 1055.48999023438 1239 55829.375 33.2999992370605
"1" "10" -534.279968261719 2089 0 2003.77001953125 2157 60880.421875 33.4000015258789
"1" "10" 988 4419 14652.5380859375 2080.78002929688 2341 58251.17578125 33.4000015258789
"1" "10" 3068.11987304688 4046 49696.5703125 2805.580078125 3110 59121.05859375 33.4000015258789
"1" "10" 505.399993896484 2118 15638.287109375 2032.4599609375 2064 64534.54296875 33.4000015258789
"1" "10" -532.760009765625 333 0 1612.67993164062 1761 60016.234375 33.4000015258789
"1" "10" 1960.03991699219 3810 33714.74609375 2968.65991210938 3365 57816.96875 33.4000015258789
"1" "10" 3573.52001953125 5700 41086.70703125 3095.5 3135 64710.26953125 33.5
"1" "10" 711.359985351562 3080 15136.2626953125 1808.97998046875 1841 64396.15234375 33.5
"1" "10" -221.160003662109 2071 0 1319.73999023438 1458 59321.31640625 33.5
"1" "10" -729.599975585938 1137 0 1623.25 1738 61209.04296875 33.5
"1" "10" -1988.16003417969 464 0 1109.84997558594 1161 62648.69140625 33.5
"1" "10" -1792.83996582031 1306 0 2461.30004882812 2653 60800.515625 33.5
"1" "10" -1423.47998046875 1637 0 1719.89001464844 1802 62549.78515625 33.5999984741211
"1" "10" -1288.19995117188 1561 0 1535.67004394531 1496 67273.84375 33.5999984741211
"1" "10" 5389.919921875 7824 45147.46484375 5090.2099609375 3698 90208.7734375 33.5999984741211
"1" "10" 8695.16015625 13909 40969.58984375 3525.85009765625 3800 60807.92578125 33.5999984741211
"1" "10" 198.360000610352 3432 3787.79760742188 2280.10009765625 2417 61824.01171875 33.5999984741211
"1" "10" 3122.83984375 5838 35056.2578125 3035.10009765625 3271 60809.63671875 33.5999984741211
"1" "10" 1297.31994628906 3461 24565.490234375 2086.82006835938 2318 58999.9296875 33.5999984741211
"1" "10" 1032.07995605469 3859 17527.44140625 2852.38989257812 2895 64571.40625 33.5999984741211
"1" "10" 296.399993896484 2262 8587.4755859375 2041.52001953125 2156 62056.1484375 33.5999984741211
"1" "10" -66.879997253418 1325 0 2234.80004882812 2468 59343.5390625 33.5999984741211
"1" "10" 829.919982910156 1765 30815.658203125 1843.7099609375 2003 60324.203125 33.5999984741211
"1" "10" 3166.919921875 4650 44633.82421875 3311.42993164062 3635 59702.3046875 33.5999984741211
"1" "10" 19000 19870 62666.5390625 9377.099609375 5965 103023.90625 33.5999984741211
"1" "10" 8779.51953125 10683 53858.8984375 4922.60009765625 5283 61065.21875 33.5999984741211
"1" "10" 2865.19995117188 1236 151920.5 1141.55993652344 1174 63725.1015625 33.7000007629395
"1" "10" 1892.40002441406 1073 115582.7890625 789.72998046875 823 62886.6875 33.7000007629395
"1" "10" 10193.1201171875 10483 63723.7734375 4854.64990234375 5216 60995.84375 33.7000007629395
"1" "10" 5253.1201171875 3559 96731.8046875 1689.68994140625 1866 59343.796875 33.7000007629395
"1" "10" 4794.080078125 2798 112289.078125 1685.16003417969 1875 58900.6171875 33.7000007629395
"1" "10" 9197.51953125 4688 128576.9296875 2104.93994140625 2420 57003.859375 33.7000007629395
"1" "10" 11757.2001953125 8790 87658.6953125 3596.82006835938 3870 60909.87109375 33.7000007629395
"1" "10" 9910.3994140625 5793 112115.984375 2716.48999023438 2895 61494.953125 33.7999992370605
"1" "10" 10384.6396484375 5892 115507.0859375 3684.39990234375 3957 61021.1875 33.7999992370605
"1" "10" 8276.3994140625 3644 148848 2378.25 2627 59330.4140625 33.7999992370605
"1" "10" 7365.919921875 2577 187323.609375 1239.7099609375 1381 58831.01953125 33.7999992370605
"1" "10" 15657.51953125 10239 100217.9140625 3616.44995117188 3816 62108.9296875 33.7999992370605
"1" "10" 10529.7998046875 6236 110660.8359375 3924.48999023438 4419 58202.16796875 33.7999992370605
"1" "10" 7060.39990234375 3166 146149.828125 1285.01000976562 1391 60542.35546875 33.7999992370605
"1" "10" 10315.4794921875 5560 121589.0703125 3112.10986328125 3450 59117.45703125 33.7999992370605
"1" "10" 14266.7197265625 10886 85888.640625 3326.53002929688 3660 59564.87890625 33.9000015258789
"1" "10" 8486.16015625 4970 111901.203125 2591.15991210938 2710 62662.08984375 33.9000015258789
"1" "10" 8662.4794921875 3861 147035.5625 1298.59997558594 1365 62348.01953125 33.9000015258789
"1" "10" 10380.83984375 7587 89669 2742.15991210938 2959 60733.421875 33.9000015258789
"1" "10" 7660.0400390625 6392 78536.984375 2731.59008789062 3109 57580.40625 33.9000015258789
"1" "10" 8572.7998046875 7434 75575.328125 4625.1298828125 4964 61062.1484375 33.9000015258789
"1" "10" 3779.47998046875 2108 117500.953125 1349.93994140625 1413 62611.23046875 33.9000015258789
"1" "10" 2197.919921875 3900 36934.07421875 2056.61987304688 2330 57846.625 34
"1" "10" 2566.52001953125 5305 31705.833984375 2203.09008789062 2336 61807.23828125 34
"1" "10" 3632.80004882812 5968 39892.625 2852.38989257812 2531 73857.8515625 34
"1" "10" -1824 1493 0 2239.330078125 2362 62132.40234375 34
"1" "10" -233.31999206543 3763 0 3032.080078125 3452 57563.85546875 34
"1" "10" 3233.80004882812 8537 24824.91796875 3406.56005859375 3704 60273.3046875 34
"1" "10" -2704.84008789062 358 0 948.279968261719 998 62271.0234375 34
"1" "10" -2321.0400390625 1633 0 1523.58996582031 1718 58119.90625 34
"1" "10" -3701.19995117188 205 0 1913.17004394531 1954 64166.5859375 34
"1" "10" -2709.39990234375 4011 0 3951.669921875 4274 60593.5078125 34
"1" "10" 981.919982910156 8885 7242.66796875 4294.43994140625 4717 59665.12890625 34
"1" "10" -4886.0400390625 237 0 2085.31005859375 2266 60310.1875 34.0999984741211
"1" "10" -4990.16015625 244 0 2822.18994140625 3146 58790.54296875 34.0999984741211
"1" "10" -402.799987792969 7046 0 4073.97998046875 4265 62600.7890625 34.0999984741211
"1" "10" -2846.19995117188 4410 0 3454.8798828125 3790 59741.1640625 34.0999984741211
"1" "10" -3926.15991210938 1994 0 2271.0400390625 2537 58665.6953125 34.0999984741211
"1" "10" -950 5130 0 2480.92993164062 2674 60804.125 34.0999984741211
"1" "10" -3851.67993164062 1181 0 1452.61999511719 1619 58801.05078125 34.2000007629395
"1" "10" -3236.83984375 414 0 1529.63000488281 1697 59072.3828125 34.2000007629395
"1" "10" -1897.71997070312 1737 0 2547.36987304688 2780 60051.953125 34.2000007629395
"1" "10" 747.080017089844 4042 12112.97265625 1819.55004882812 2012 59267.4140625 34.2000007629395
"1" "10" -1888.59997558594 892 0 1688.17993164062 1961 56418.4453125 34.2000007629395
"1" "10" -80.5599975585938 2910 0 2351.07006835938 2694 57193.6640625 34.2000007629395
"1" "10" -1501.76000976562 1699 0 1661 1754 62061.17578125 34.2000007629395
"1" "10" 373.160003662109 1944 12579.9462890625 3021.51000976562 3440 57563.27734375 34.2000007629395
"1" "10" 798 1836 28484.6015625 1451.10998535156 1582 60113.7421875 34.2000007629395
"1" "10" 1828.55993652344 4421 27106.19921875 2394.85986328125 2592 60551.51953125 34.2000007629395
"1" "10" -47.1199989318848 892 0 693.089965820312 702 64704.19140625 34.2000007629395
"1" "10" 7265.60009765625 7762 61344.80078125 4261.22021484375 4760 58668.7734375 34.2999992370605
"1" "10" 4227.1201171875 3433 80695.7578125 3263.10986328125 3405 62805.0390625 34.2999992370605
"1" "10" 5023.60009765625 3952 83306.3359375 3622.48999023438 3969 59814.4375 34.2999992370605
"1" "10" 5252.35986328125 3395 101389.890625 2280.10009765625 2506 59628.34765625 34.2999992370605
"1" "10" 6596.7998046875 4864 88883.203125 2435.6298828125 2745 58149.88671875 34.2999992370605
"1" "10" 6043.52001953125 3382 117110.625 2437.13989257812 2790 57247.45703125 34.2999992370605
"1" "10" 7989.8798828125 4842 108142.25 3417.1298828125 3807 58824.546875 34.2999992370605
"1" "10" 8154.0400390625 5569 95956.7578125 2195.5400390625 2420 59457.40234375 34.2999992370605
"1" "10" 6445.56005859375 2167 194931.34375 966.400024414062 1021 62031.33203125 34.2999992370605
"1" "10" 8411.6796875 5199 106033.4296875 3314.44995117188 3472 62562.15234375 34.2999992370605
"1" "10" 12223.83984375 9116 87878.6328125 4258.2001953125 4801 58126.51171875 34.2999992370605
"1" "10" 23401.16015625 22191 69109.9296875 6855.39990234375 6835 65731.59375 34.2999992370605
"1" "10" 15214.439453125 11233 88764.671875 4353.330078125 4744 60139.0859375 34.2999992370605
"1" "10" 11399.240234375 5932 125937.390625 2471.86987304688 2784 58188.38671875 34.4000015258789
"1" "10" 10931.080078125 6780 105660.65625 1679.11999511719 1866 58972.56640625 34.4000015258789
"1" "10" 10696.240234375 5135 136511.921875 2496.03002929688 2653 61658.43359375 34.4000015258789
"1" "10" 6851.39990234375 2298 195393.109375 1754.61999511719 1700 67641.6328125 34.4000015258789
"1" "10" 12581.7998046875 6872 119988.4921875 3251.03002929688 3402 62627.72265625 34.4000015258789
"1" "10" 9409.5595703125 4026 153170.609375 2183.4599609375 2334 61309.01171875 34.4000015258789
"1" "10" 8171.52001953125 2888 185432.390625 1810.48999023438 1835 64660.640625 34.4000015258789
"1" "10" 13116.080078125 9814 87586.6640625 3010.93994140625 3428 57562.70703125 34.4000015258789
"1" "10" 7767.9599609375 4383 116148.9921875 2358.61987304688 2657 58176.33203125 34.4000015258789
"1" "10" 8702 5030 113378.59375 3006.40991210938 3075 64074.171875 34.4000015258789
"1" "10" 6102.7998046875 1967 203331.515625 309.549987792969 340 59666.671875 34.4000015258789
"1" "10" 8559.8798828125 5314 105566.484375 2304.26000976562 2539 59476.953125 34.4000015258789
"1" "10" 10327.6396484375 6943 97484.1171875 3214.7900390625 3546 59414.69140625 34.5
"1" "10" 10283.5595703125 6812 98934.7265625 2791.98999023438 2893 63247.7890625 34.5
"1" "10" 7669.15966796875 4759 105611.6875 2332.94995117188 2600 58804.69921875 34.5
"1" "10" 6153.7197265625 2566 157166.875 1857.30004882812 2077 58603.765625 34.5
"1" "10" 5635.39990234375 3127 118107.3203125 1132.5 1153 64370.7890625 34.5
"1" "10" 8282.4794921875 4625 117362.2890625 2782.92993164062 2989 61017.765625 34.5
"1" "10" 1857.43994140625 1036 117499.2109375 596.450012207031 646 60509.20703125 34.5
"1" "10" 7189.60009765625 7535 62531.8671875 2483.94995117188 2737 59476.8515625 34.5
"1" "10" 6936.52001953125 6809 66763.375 3386.92993164062 3722 59636.17578125 34.5
"1" "10" 4442.9599609375 4348 66967.296875 2554.919921875 2877 58199.24609375 34.5
"1" "10" 1201.55993652344 797 98802.296875 1204.97998046875 1302 60652.51171875 34.5
"1" "10" 5994.8798828125 5298 74156.375 3865.60009765625 4225 59961.171875 34.5999984741211
"1" "10" 4917.19970703125 5432 59325.0390625 3675.34008789062 2698 89276.171875 34.5999984741211
"1" "10" 2938.919921875 3388 56849.1875 3273.67993164062 3406 62989.98828125 34.5999984741211
"1" "10" 832.9599609375 1728 31590.77734375 2255.93994140625 2287 64645.94921875 34.5999984741211
"1" "10" 2010.19995117188 3073 42870.3125 2936.94995117188 3087 62350.48828125 34.5999984741211
"1" "10" 2998.19995117188 4102 47901.03125 2659.10986328125 2781 62663.5859375 34.5999984741211
"1" "10" -223.440002441406 1581 0 1985.65002441406 2169 59996.11328125 34.5999984741211
"1" "10" -1716.07995605469 242 0 761.039978027344 837 59588.4296875 34.5999984741211
"1" "10" 10746.3994140625 14025 50215.7578125 5386.169921875 5169 68289.421875 34.5999984741211
"1" "10" 9496.2001953125 9429 66003.0703125 4819.919921875 3075 102724.640625 34.5999984741211
"1" "10" 1603.59997558594 2069 50794.36328125 2035.47998046875 2351 56740.625 34.5999984741211
"1" "10" 4114.64013671875 5408 49862.62109375 4006.03002929688 4394 59749.4765625 34.5999984741211
"1" "10" 3186.67993164062 5491 38033.55859375 5727.43017578125 3581 104817.890625 34.7000007629395
"1" "10" 4696.7998046875 7024 43822.53515625 2604.75 2877 59334.33984375 34.7000007629395
"1" "10" 604.960021972656 2581 15360.9697265625 2130.61010742188 2147 65035.71484375 34.7000007629395
"1" "10" 7690.43994140625 11496 43841.39453125 4462.0498046875 4942 59171.37109375 34.7000007629395
"1" "10" -330.600006103516 1398 0 1852.77001953125 2026 59932.4453125 34.7000007629395
"1" "10" -12.1599998474121 2377 0 1786.32995605469 1905 61453.50390625 34.7999992370605
"1" "10" 3584.15991210938 6961 33743.9296875 2412.97998046875 2660 59450.0234375 34.7999992370605
"1" "10" 95 2686 2317.91528320312 1525.09997558594 1570 63661.7578125 34.7999992370605
"1" "10" 23850.3203125 27632 56566.83203125 12006.009765625 9007 87357.15625 34.7999992370605
"1" "10" -1412.83996582031 1641 0 1747.06994628906 1972 58060.83984375 34.7999992370605
"1" "10" 8984.7197265625 13884 42410.15234375 4181.18994140625 4442 61688.078125 34.7999992370605
"1" "10" -418.760009765625 1857 0 1155.15002441406 1223 61900.171875 34.7999992370605
"1" "10" 2011.71997070312 4742 27802.630859375 3121.169921875 3167 64587.62109375 34.7999992370605
"1" "10" 69.1599960327148 1905 2379.24926757812 1738.01000976562 1975 57672.01171875 34.9000015258789
"1" "10" -1193.19995117188 580 0 1044.92004394531 1118 61252.12890625 34.9000015258789
"1" "10" 1519.23999023438 4106 24248.638671875 2293.68994140625 2409 62399.03515625 34.9000015258789
"1" "10" 5159.64013671875 7889 42862.4921875 4120.7900390625 4402 61349.41015625 34.9000015258789
"1" "10" 4873.8798828125 7529 42424.5703125 3918.44995117188 4140 62028.875 34.9000015258789
"1" "10" 682.47998046875 3283 13623.822265625 2364.65991210938 2597 59672.8359375 34.9000015258789
"1" "10" -332.880004882812 1352 0 1324.27001953125 1466 59200.109375 34.9000015258789
"1" "10" 8739.240234375 12894 44418.7109375 5691.18994140625 6104 61103.8359375 34.9000015258789
"1" "10" 1635.52001953125 4131 25946.609375 3062.28002929688 3541 56675.96484375 34.9000015258789
"1" "10" 2537.63989257812 5722 29064.447265625 3802.17993164062 4147 60086.7265625 34.9000015258789
"1" "10" 546.440002441406 4131 8668.96484375 3551.52001953125 3758 61935.18359375 34.9000015258789
"1" "10" 794.9599609375 4861 10717.6494140625 2828.22998046875 3063 60512.85546875 34.9000015258789
"1" "10" -1239.55993652344 752 0 916.570007324219 876 68571.1640625 34.9000015258789
"1" "10" 233.31999206543 3462 4416.7705078125 3417.1298828125 3723 60151.765625 34.9000015258789
"1" "10" 10163.4794921875 14608 45596.51171875 5081.14990234375 5167 64447.1171875 35
"1" "10" 212.800003051758 3347 4166.734375 2438.64990234375 1791 89234.703125 35
"1" "10" -1315.55993652344 912 0 1588.52001953125 1829 56919.21875 35
"1" "10" 3939.83984375 7704 33515.234375 3806.7099609375 3930 63480.0390625 35
"1" "10" -269.799987792969 3121 0 3477.53002929688 3761 60596.49609375 35
"1" "10" 1016.88000488281 4144 16081.623046875 4628.14990234375 3662 82826.4453125 35
"1" "10" 19557.83984375 25401 50460.31640625 6831.23974609375 6977 64166.85546875 35.0999984741211
"1" "10" 2256.43994140625 5604 26387.947265625 3598.330078125 3908 60342.9296875 35.0999984741211
"1" "10" 251.559997558594 1884 8750.65625 2109.46997070312 2228 62049.4765625 35.0999984741211
"1" "10" 288.799987792969 778 24327.501953125 780.669982910156 746 68581.7578125 35.0999984741211
"1" "10" 479.559997558594 1566 20069.25 1956.9599609375 2160 59375.61328125 35.0999984741211
"1" "10" 1577 2634 39237.0078125 1448.08996582031 1682 56422.1328125 35.0999984741211
"1" "10" 880.080017089844 1786 32293.908203125 2094.36987304688 2249 61030.07421875 35.0999984741211
"1" "10" 4703.64013671875 5350 57618.26953125 3137.78002929688 3470 59261.5390625 35.0999984741211
"1" "10" 3920.83984375 4457 57652.26953125 2050.580078125 2029 66233.03125 35.0999984741211
"1" "10" 5582.19970703125 5251 69669.59375 2801.05004882812 3027 60644.078125 35.0999984741211
"1" "10" 1980.55993652344 2503 51856.96484375 1987.16003417969 2134 61026.48828125 35.0999984741211
"1" "10" 2944.23999023438 1968 98045.5859375 1502.44995117188 1576 62477.51171875 35.2000007629395
"1" "10" 39355.078125 43695 59026.76171875 12582.830078125 13007 63398.81640625 35.2000007629395
"1" "10" 7638 4425 113121.796875 2187.98999023438 2510 57128.3359375 35.2000007629395
"1" "10" 7641.7998046875 3198 156601.921875 1630.80004882812 1870 57153 35.2000007629395
"1" "10" 10467.4794921875 4572 150043.03125 1475.27001953125 1694 57073.96484375 35.2000007629395
"1" "10" 10972.8798828125 5053 142315.1875 2459.7900390625 2692 59882.9140625 35.2999992370605
"1" "10" 7552.1201171875 2529 195704.125 372.970001220703 442 55300.81640625 35.2999992370605
"1" "10" 23329.71875 19295 79240.03125 6191 6418 63218.04296875 35.2999992370605
"1" "10" 9259.83984375 3888 156083.546875 2195.5400390625 2377 60532.98828125 35.2999992370605
"1" "10" 6246.43994140625 2033 201360.890625 866.739990234375 898 63254.64453125 35.2999992370605
"1" "10" 7530.83984375 3786 130359.5078125 2083.80004882812 2335 58485.6171875 35.2999992370605
"1" "10" 6062.52001953125 2741 144951.96875 1815.02001953125 1812 65645.2265625 35.4000015258789
"1" "10" 7832.56005859375 4315 118960.5234375 1819.55004882812 2010 59326.3828125 35.4000015258789
"1" "10" 5772.19970703125 2033 186073.234375 1180.81994628906 1318 58714.88671875 35.4000015258789
"1" "10" 6270 2973 138214.15625 2967.14990234375 3279 59303.18359375 35.4000015258789
"1" "10" 6773.1201171875 3681 120587.671875 2372.2099609375 2600 59794.29296875 35.4000015258789
"1" "10" 6308 2489 166091.21875 1490.36999511719 1557 62731.46875 35.4000015258789
"1" "10" 3442.0400390625 1309 172328.15625 1211.02001953125 1350 58789.1953125 35.4000015258789
"1" "10" 1628.67993164062 1883 56684.63671875 1741.03002929688 1882 60627.0703125 35.4000015258789
"1" "10" 204.440002441406 2272 5897.0859375 3279.71997070312 3543 60666.0234375 35.5
"1" "10" 966.719970703125 2718 23309.404296875 4306.52001953125 2973 94931.75 35.5
"1" "10" -2693.43994140625 1354 0 1713.84997558594 1800 62399.37890625 35.5
"1" "10" -1107.31994628906 3149 0 2773.86987304688 3004 60515.42578125 35.5
"1" "10" -3303.71997070312 1289 0 1733.47998046875 1796 63254.64453125 35.5
"1" "10" -978.119995117188 4741 0 2808.60009765625 3091 59548.5 35.5999984741211
"1" "10" -3058.23999023438 655 0 2104.93994140625 2239 61612.03515625 35.5999984741211
"1" "10" -1212.9599609375 2893 0 3589.27001953125 3817 61625.98828125 35.5999984741211
"1" "10" 4968.1201171875 10708 30406.306640625 4110.22021484375 4308 62527.25 35.5999984741211
"1" "10" -1861.23999023438 2204 0 3269.14990234375 3492 61353.67578125 35.5999984741211
"1" "10" -2395.52001953125 1203 0 3000.36987304688 3215 61160.88671875 35.5999984741211
"1" "10" -828.399963378906 4113 0 3371.830078125 3489 63335.125 35.5999984741211
"1" "10" -250.039993286133 4365 0 2408.44995117188 2593 60871.64453125 35.5999984741211
"1" "10" 16404.599609375 19216 55947.7421875 12620.580078125 8551 96725.8046875 35.5999984741211
"1" "10" -889.200012207031 1685 0 2742.15991210938 2517 71398.578125 35.5999984741211
"1" "10" 512.239990234375 4945 6788.70751953125 3098.52001953125 3314 61274.7734375 35.5999984741211
"1" "10" 3276.35986328125 7862 27311.05859375 4226.48974609375 4538 61037.2890625 35.5999984741211
"1" "10" -1773.07995605469 3109 0 2973.18994140625 3068 63510.75 35.5999984741211
"1" "10" -1174.19995117188 2832 0 2059.63989257812 2109 64002.16015625 35.5999984741211
"1" "10" -1004.71997070312 1621 0 2781.419921875 2880 63292.7578125 35.5999984741211
"1" "10" 1207.64001464844 4681 16907.4765625 3315.9599609375 3722 58386.55078125 35.7000007629395
"1" "10" 12001.16015625 17989 43721.609375 5245.73974609375 5743 59861.53515625 35.7000007629395
"1" "10" -1364.19995117188 269 0 422.799987792969 550 50379.3125 35.7000007629395
"1" "10" 7961 11365 45906.9140625 3830.86987304688 4142 60613.203125 35.7000007629395
"1" "10" -396.720001220703 693 0 1439.03002929688 1382 68240.4296875 35.7000007629395
"1" "10" 2077.080078125 4142 32864.19921875 2755.75 3036 59486.44140625 35.7000007629395
"1" "10" 7956.43994140625 8213 63488.765625 6523.2001953125 4643 92075.046875 35.7000007629395
"1" "10" 3717.15991210938 2739 88940.4140625 1805.9599609375 2057 57537.87109375 35.7999992370605
"1" "10" 4674.759765625 3106 98636.53125 2414.48999023438 2640 59937.88671875 35.7999992370605
"1" "10" 4739.35986328125 2806 110690.9140625 2621.35986328125 3013 57017.40625 35.7999992370605
"1" "10" 6606.6796875 5678 76254.90625 3773.48999023438 3982 62104.328125 35.7999992370605
"1" "10" 5367.1201171875 4486 78408.2890625 2268.02001953125 2465 60298.97265625 35.7999992370605
"1" "10" 5369.39990234375 4142 84956.3046875 3092.47998046875 3354 60425.98828125 35.7999992370605
"1" "10" 5067.68017578125 4314 76985.515625 3910.89990234375 4253 60264.45703125 35.7999992370605
"1" "10" 6415.16015625 6803 61799.78515625 3889.76000976562 4221 60393.109375 35.7999992370605
"1" "10" 9382.9599609375 8735 70397.4453125 4850.1201171875 5260 60429.17578125 35.7999992370605
"1" "10" 4154.919921875 3345 81404.1328125 1374.09997558594 1658 54314.24609375 35.7999992370605
"1" "10" 3897.28002929688 2829 90283.5390625 2055.11010742188 2274 59227.66015625 35.7999992370605
"1" "10" 4548.60009765625 2229 133735.78125 1618.71997070312 1818 58352.2734375 35.7999992370605
"1" "10" 3571.23999023438 1818 128737.5 2055.11010742188 2242 60073.01171875 35.7999992370605
"1" "10" 5348.1201171875 4381 80003.296875 2130.61010742188 2299 60735.83203125 35.9000015258789
"1" "10" 2740.56005859375 2443 73518.359375 1007.16998291016 1091 60500.36328125 35.9000015258789
"1" "10" 4342.64013671875 4502 63216.18359375 1887.5 2022 61176.65625 35.9000015258789
"1" "10" 3580.35986328125 2411 97321.6328125 2298.21997070312 2506 60102.20703125 35.9000015258789
"1" "10" 3961.8798828125 2943 88224.8515625 1585.5 1646 63127.171875 35.9000015258789
"1" "10" 7859.15966796875 7084 72707.2109375 3909.38989257812 4186 61205.39453125 35.9000015258789
"1" "10" 4506.7998046875 2978 99179.8671875 2674.2099609375 2844 61623.42578125 35.9000015258789
"1" "10" 7745.15966796875 6743 75276.1015625 3842.94995117188 4161 60526.69140625 35.9000015258789
"1" "10" 4211.16015625 3533 78115.6484375 2616.830078125 2777 61756.05859375 35.9000015258789
"1" "10" 2323.32006835938 2000 76130.5546875 1537.17993164062 1598 63041.69140625 35.9000015258789
"1" "10" 4176.19970703125 3581 76428.7734375 3178.55004882812 3466 60100.828125 36
"1" "10" 4609.39990234375 2832 106667.25 2749.7099609375 3029 59493.2265625 36
"1" "10" 7353.759765625 7985 60355.16796875 4881.830078125 5124 62438.640625 36
"1" "10" 13116.080078125 14880 57767.16796875 4984.509765625 5086 64228.2421875 36
"1" "10" 6956.27978515625 7934 57459.88671875 2840.31005859375 3071 60613.01171875 36
"1" "10" 987.239990234375 705 91772.71875 440.919982910156 556 51971.4609375 36
"1" "10" 3717.15991210938 3271 74475.0234375 1875.42004394531 1981 62043.17578125 36
"1" "10" 7777.83984375 7411 68779.9921875 3694.96997070312 3871 62555.8125 36.0999984741211
"1" "10" 4740.1201171875 4673 66477.3203125 2965.63989257812 3103 62634.9296875 36.0999984741211
"1" "10" 2295.19995117188 1020 147468.84375 315.589996337891 384 53860.69140625 36.0999984741211
"1" "10" 6697.1201171875 3867 113499.4765625 3007.919921875 3310 59555 36.0999984741211
"1" "10" 7279.27978515625 4479 106509.2421875 2112.48999023438 2211 62616.078125 36.0999984741211
"1" "10" 5123.16015625 2761 121605.015625 1568.89001464844 1828 56246.59375 36.0999984741211
"1" "10" 10335.240234375 8221 82390.2578125 3477.53002929688 3613 63078.71875 36.0999984741211
"1" "10" 5212.83984375 2299 148598.84375 1359 1500 59375.62109375 36.0999984741211
"1" "10" 4124.52001953125 1779 151941.859375 1383.16003417969 1561 58069.69140625 36.0999984741211
"1" "10" 7026.9599609375 4769 96565.078125 2739.13989257812 2979 60259.23828125 36.0999984741211
"1" "10" 4902 1782 180279.171875 596.450012207031 662 59046.75 36.0999984741211
"1" "10" 7875.1201171875 3931 131290.75 1913.17004394531 2086 60106.1875 36.2000007629395
"1" "10" 12933.6796875 8721 97193.1640625 5072.08984375 5468 60790.87109375 36.2000007629395
"1" "10" 16454 9541 113020.578125 5269.89990234375 3397 101668.578125 36.2000007629395
"1" "10" 7588.60009765625 1922 258754.671875 1063.0400390625 1159 60109.91796875 36.2000007629395
"1" "10" 7276.23974609375 2149 221896.53125 933.179992675781 978 62532.59765625 36.2000007629395
"1" "10" 10285.83984375 5646 119392.9921875 2773.86987304688 2954 61539.72265625 36.2000007629395
"1" "10" 6293.56005859375 2060 200220.78125 604 644 61465.44140625 36.2000007629395
"1" "10" 6669.759765625 2519 173524.96875 1218.56994628906 1307 61101.9140625 36.2000007629395
"1" "10" 6754.1201171875 2391 185126.75 1149.10998535156 1332 56537.59765625 36.2000007629395
"1" "10" 14040.240234375 10746 85626.390625 5564.35009765625 5887 61944.15625 36.2000007629395
"1" "10" 8347.83984375 4093 133663.34375 2766.32006835938 3005 60330.6328125 36.2000007629395
"1" "10" 7147.0400390625 3236 144743.015625 1565.86999511719 1667 61560.19921875 36.2999992370605
"1" "10" 11635.599609375 8387 90920.5546875 4391.080078125 4214 68289.9453125 36.2999992370605
"1" "10" 8556.83984375 5617 99836.3984375 1979.60998535156 2030 63909.22265625 36.2999992370605
"1" "10" 9228.6796875 7026 86081.8046875 3112.10986328125 3184 64056.29296875 36.2999992370605
"1" "10" 28696.080078125 31378 59934.55078125 9801.41015625 9237 69540.453125 36.2999992370605
"1" "10" 9120 9461 63173.91015625 5426.93994140625 5807 61246.765625 36.2999992370605
"1" "10" 1942.55993652344 2197 57946.11328125 448.470001220703 424 69318.234375 36.2999992370605
"1" "10" 9764.4794921875 11676 54806.859375 5623.23974609375 5935 62093.453125 36.2999992370605
"1" "10" 6322.43994140625 6484 63903.05859375 3533.39990234375 3888 59558.875 36.2999992370605
"1" "10" 59359.0390625 69561 55924.359375 13170.2197265625 13202 65378.2421875 36.2999992370605
"1" "10" 794.9599609375 2484 20973.62890625 1374.09997558594 1466 61427.70703125 36.2999992370605
"1" "10" 997.880004882812 3357 19480.806640625 1315.2099609375 1319 65347.6875 36.2999992370605
"1" "10" 1929.64001464844 4208 30052.494140625 5183.830078125 4051 83862.6171875 36.2999992370605
"1" "10" -528.960021972656 2885 0 2536.80004882812 2856 58211.390625 36.4000015258789
"1" "10" -242.440002441406 3478 0 3830.86987304688 4112 61055.421875 36.4000015258789
"1" "10" -1874.919921875 1766 0 2399.38989257812 2521 62374.6171875 36.4000015258789
"1" "10" -2433.52001953125 1983 0 2766.32006835938 2935 61769.52734375 36.4000015258789
"1" "10" -1645.40002441406 2582 0 2325.39990234375 2397 63578.39453125 36.4000015258789
"1" "10" -3624.43994140625 1327 0 2980.73999023438 3232 60441.14453125 36.4000015258789
"1" "10" -3176.80004882812 2761 0 2213.65991210938 2432 59652.30859375 36.4000015258789
"1" "10" -2533.080078125 3864 0 4862.2001953125 2932 108679.7890625 36.4000015258789
"1" "10" -4474.8798828125 2069 0 4060.38989257812 4226 62967.75 36.4000015258789
"1" "10" -4088.80004882812 2461 0 3331.06005859375 3621 60288.41796875 36.4000015258789
"1" "10" -2848.47998046875 3813 0 3614.93994140625 2655 89231.15625 36.4000015258789
"1" "10" -1295.79992675781 6207 0 3029.06005859375 3219 61668.98828125 36.4000015258789
"1" "10" 10440.1201171875 20185 33896.64453125 7036.60009765625 7244 63659.66796875 36.4000015258789
"1" "10" -5291.8798828125 795 0 3066.81005859375 3269 61482.55859375 36.5
"1" "10" 2733.71997070312 9389 19081.591796875 7611.91015625 4946 100860.1171875 36.5
"1" "10" -4398.8798828125 1758 0 1771.22998046875 2004 57923.8203125 36.5
"1" "10" -4987.8798828125 435 0 973.950012207031 1082 58991.48828125 36.5
"1" "10" -2928.28002929688 1353 0 1387.68994140625 1516 59989.21484375 36.5
"1" "10" -84.3600006103516 5484 0 2894.669921875 3142 60377.1796875 36.5
"1" "10" -2472.28002929688 1688 0 1867.86999511719 2255 54285.0234375 36.5
"1" "10" -1581.55993652344 2504 0 2686.2900390625 3040 57910.7578125 36.5
"1" "10" -802.559997558594 4480 0 2662.1298828125 2915 59850.88671875 36.5
"1" "10" 2387.15991210938 6724 23266.642578125 3471.48999023438 3801 59854.6640625 36.5
"1" "10" -1330 1761 0 1389.19995117188 1532 59427.2890625 36.5999984741211
"1" "10" 673.359985351562 1818 24273.552734375 1158.17004394531 1404 54061.1328125 36.5999984741211
"1" "10" 21783.119140625 25498 55987.859375 5979.60009765625 6492 60363.37890625 36.5999984741211
"1" "10" 4794.080078125 3234 97150.5390625 1849.75 2042 59365.921875 36.5999984741211
"1" "10" 5860.35986328125 3479 110395.09375 2686.2900390625 3001 58663.34765625 36.5999984741211
"1" "10" 8408.6396484375 5525 99740.921875 4247.6298828125 4031 69057.96875 36.5999984741211
"1" "10" 5231.080078125 1634 209806.65625 600.97998046875 719 54778.61328125 36.7000007629395
"1" "10" 9132.919921875 3855 155262.015625 3341.6298828125 3754 58336.9921875 36.7000007629395
"1" "10" 37601 36329 67830.640625 11214.76953125 9415 78063.84375 36.7000007629395
"1" "10" 9260.599609375 5031 120632.6171875 1505.46997070312 1659 59471.0546875 36.7000007629395
"1" "10" 9026.51953125 4528 130645.3125 1940.34997558594 2176 58438.7734375 36.7000007629395
"1" "10" 8386.599609375 3488 157575.75 2151.75 2370 59500.8828125 36.7000007629395
"1" "10" 10097.3603515625 4308 153607.40625 2739.13989257812 2906 61772.9765625 36.7000007629395
"1" "10" 13130.51953125 9832 87522.5546875 2804.07006835938 3183 57734.06640625 36.7000007629395
"1" "10" 8350.1201171875 2810 194745 1499.42993164062 1557 63112.8125 36.7000007629395
"1" "10" 9054.6396484375 3925 151185.96875 2313.32006835938 2494 60788.19140625 36.7000007629395
"1" "10" 19506.919921875 14963 85437.78125 4851.6298828125 5207 61063.265625 36.7000007629395
"1" "10" 8009.64013671875 2134 245979.28125 771.609985351562 898 56312.05859375 36.7000007629395
"1" "10" 7587.83984375 2188 227274.515625 463.570007324219 556 54641.23046875 36.7000007629395
"1" "10" 10141.439453125 3600 184619.28125 2342.01000976562 2574 59629.35546875 36.7999992370605
"1" "10" 12489.080078125 7642 107103.421875 2669.67993164062 2957 59168.1328125 36.7999992370605
"1" "10" 9278.080078125 3960 153547.546875 2062.65991210938 2367 57109.625 36.7999992370605
"1" "10" 19091.958984375 15767 79356.2890625 5686.66015625 5685 65555.140625 36.7999992370605
"1" "10" 6750.31982421875 2271 194799.203125 759.529968261719 827 60189.3046875 36.7999992370605
"1" "10" 34562.51953125 27749 81627.78125 11906.349609375 9195 84860.7421875 36.7999992370605
"1" "10" 9255.2802734375 5548 109328.4140625 2980.73999023438 3326 58732.9453125 36.7999992370605
"1" "10" 7330.19970703125 4671 102845.6328125 4434.8701171875 3234 89871.2578125 36.7999992370605
"1" "10" 4860.19970703125 3973 80170.6640625 1623.25 1851 57472.34765625 36.9000015258789
"1" "10" 12894.16015625 12461 67814.1171875 6203.080078125 6625 61362.27734375 36.9000015258789
"1" "10" 1760.16003417969 2961 38957.73046875 2275.57006835938 2605 57248.27734375 36.9000015258789
"1" "10" 2332.43994140625 3206 47678.96875 1946.39001464844 2108 60511.6796875 36.9000015258789
"1" "10" 294.880004882812 1536 12581.5478515625 1944.88000488281 2082 61219.8125 36.9000015258789
"1" "10" 1355.07995605469 2862 31029.53515625 2043.03002929688 2293 58391.63671875 36.9000015258789
"1" "10" 2495.84008789062 5645 28975.62109375 4158.5400390625 4208 64765.70703125 36.9000015258789
"1" "10" 2084.67993164062 4548 30039.92578125 2322.3798828125 2599 58560.796875 36.9000015258789
"1" "10" 1142.28002929688 4070 18393.234375 2535.2900390625 2889 57512.2109375 36.9000015258789
"1" "10" -474.239990234375 2091 0 2329.92993164062 2089 73094.4375 36.9000015258789
"1" "10" 12.1599998474121 2859 278.740051269531 4425.81005859375 4769 60819.85546875 36.9000015258789
"1" "10" 322.239990234375 3302 6395.615234375 2483.94995117188 2917 55806.703125 36.9000015258789
"1" "10" -2485.19995117188 780 0 706.679992675781 689 67217.6796875 37
"1" "10" 876.279968261719 6343 9053.7412109375 3995.4599609375 4282 61150.50390625 37
"1" "10" 3515 7889 29200.033203125 5117.39013671875 5385 62279.15625 37
"1" "10" -1897.71997070312 2435 0 2908.26000976562 3147 60564.26171875 37
"1" "10" -902.880004882812 2033 0 1845.21997070312 1945 62173.94921875 37
"1" "10" -2320.28002929688 889 0 1741.03002929688 1901 60021.11328125 37
"1" "10" -2287.59985351562 1007 0 1044.92004394531 1174 58330.39453125 37
"1" "10" -138.31999206543 1565 0 1516.0400390625 1611 61673 37
"1" "10" 885.399963378906 3063 18944.03125 2462.81005859375 2484 64976.9453125 37.0999984741211
"1" "10" -244.720001220703 2049 0 1647.41003417969 1674 64495.01953125 37.0999984741211
"1" "10" 1351.28002929688 4338 20414.361328125 3337.10009765625 3721 58774.57421875 37.0999984741211
"1" "10" 611.799987792969 2680 14960.79296875 2835.78002929688 3184 58368.6171875 37.0999984741211
"1" "10" 349.600006103516 1386 16530.58203125 1443.55993652344 1603 59017.5546875 37.0999984741211
"1" "10" 912 1752 34114.6328125 2064.169921875 2276 59436.484375 37.0999984741211
"1" "10" 3993.0400390625 6285 41636.89453125 3125.69995117188 3471 59016.38671875 37.0999984741211
"1" "10" -654.359985351562 548 0 498.299987792969 500 65313.17578125 37.2000007629395
"1" "10" 2270.11987304688 3789 39264.8671875 1938.83996582031 2237 56800.9921875 37.2000007629395
"1" "10" 241.679992675781 1861 8510.8759765625 3109.09008789062 3283 62064.3671875 37.2000007629395
"1" "10" 6599.83984375 7168 60341.39453125 3190.6298828125 2120 98632.59375 37.2000007629395
"1" "10" 632.320007324219 1896 21856.39453125 800.299987792969 1026 51119.35546875 37.2000007629395
"1" "10" 5076.0400390625 6132 54250.38671875 1836.16003417969 2008 59927.578125 37.2000007629395
"1" "10" 1930.40002441406 2588 48883.58203125 1100.7900390625 1469 49109.1796875 37.2000007629395
"1" "10" 690.839965820312 2087 21693.767578125 983.010009765625 1087 59266.37109375 37.2000007629395
"1" "10" 1247.92004394531 2696 30335.1953125 2319.35986328125 2655 57251.0625 37.2000007629395
"1" "10" 421.799987792969 1230 22474.0546875 2423.55004882812 2614 60761.1953125 37.2000007629395
"1" "10" 6897.759765625 9291 48654.78125 4696.10009765625 4966 61974.15234375 37.2000007629395
"1" "10" 593.559997558594 933 41692.9765625 143.449996948242 223 42157.578125 37.2000007629395
"1" "10" 1633.23999023438 2686 39849.59765625 2032.4599609375 2186 60932.88671875 37.2999992370605
"1" "10" 5539.64013671875 6081 59701.67578125 1914.67993164062 2062 60853.765625 37.2999992370605
"1" "10" 1941.03991699219 3346 38017.92578125 1432.98999023438 1508 62276.15234375 37.2999992370605
"1" "10" -541.880004882812 790 0 809.359985351562 931 56973.3828125 37.2999992370605
"1" "10" 6822.52001953125 7410 60340.171875 3749.330078125 4016 61184.2890625 37.2999992370605
"1" "10" 1558 1877 54398.02734375 2058.1298828125 2231 60457.9140625 37.2999992370605
"1" "10" 4547.83984375 5185 57482.5859375 3448.84008789062 3863 58509.75390625 37.2999992370605
"1" "10" 1419.67993164062 2218 41947.765625 2345.03002929688 2661 57754.18359375 37.2999992370605
"1" "10" 5872.52001953125 7362 52276.75390625 7584.72998046875 7239 68665.9609375 37.2999992370605
"1" "10" 715.159973144531 1778 26360.36328125 1416.38000488281 1686 55055.68359375 37.2999992370605
"1" "10" 2883.43994140625 2506 75406.671875 2271.0400390625 2627 56655.8359375 37.2999992370605
"1" "10" 9215.759765625 9955 60669.41796875 5392.2099609375 5203 67919.25 37.2999992370605
"1" "10" 2867.47998046875 3602 52171.89453125 3515.28002929688 4011 57436.3984375 37.4000015258789
"1" "10" 4204.31982421875 4523 60918.484375 2894.669921875 3115 60900.51171875 37.4000015258789
"1" "10" 3901.83984375 4794 53339.79296875 2855.40991210938 3121 59959.03515625 37.4000015258789
"1" "10" 1454.64001464844 1549 61543.76171875 1047.93994140625 1228 55926.546875 37.4000015258789
"1" "10" 3512.71997070312 4055 56771.79296875 1312.18994140625 1473 58381.3203125 37.4000015258789
"1" "10" 2748.15991210938 3130 57541.03125 1661 1942 56053.19140625 37.4000015258789
"1" "10" 8675.3994140625 9155 62102.78515625 4110.22021484375 4349 61937.77734375 37.5
"1" "10" 3658.63989257812 3809 62948.96875 2613.81005859375 3003 57042.5078125 37.5
"1" "10" 4002.919921875 3529 74337.0234375 2432.60986328125 2720 58611.58984375 37.5
"1" "10" 3261.919921875 2049 104330.5 1768.2099609375 1953 59335.078125 37.5999984741211
"1" "10" 4034.83984375 2304 114768.78125 626.650024414062 681 60305.6328125 37.5999984741211
"1" "10" 4730.23974609375 2017 153694.109375 1568.89001464844 1873 54895.23828125 37.5999984741211
"1" "10" 8151.759765625 7525 70994.515625 3756.8798828125 4018 61276.97265625 37.5999984741211
"1" "10" 4031.80004882812 2699 97898.4921875 1873.91003417969 2042 60141.31640625 37.5999984741211
"1" "10" 7619.759765625 5613 88966.4375 3234.419921875 3550 59710.12890625 37.5999984741211
"1" "10" 4475.64013671875 1937 151427.765625 919.589965820312 1146 52588.3515625 37.5999984741211
"1" "10" 6002.47998046875 3474 113235.0390625 2216.67993164062 2383 60961.95703125 37.5999984741211
"1" "10" 9967.3994140625 7761 84167.4453125 3504.7099609375 3731 61561.16015625 37.7000007629395
"1" "10" 5406.64013671875 2495 142015.875 1553.7900390625 1755 58022.33203125 37.7000007629395
"1" "10" 9753.83984375 7538 84800.6953125 3124.18994140625 3502 58465.71484375 37.7000007629395
"1" "10" 8005.83984375 7056 74358.1015625 4135.89013671875 4461 60759.8515625 37.7000007629395
"1" "10" 4807.759765625 3295 95624.0859375 2157.7900390625 2628 53810.09375 37.7000007629395
"1" "10" 5447.6796875 2071 172389.71875 2148.72998046875 2373 59342.25 37.7000007629395
"1" "10" 36015.640625 27931 84505.4296875 10968.6396484375 5787 124216.484375 37.7000007629395
"1" "10" 5612.60009765625 3474 105880.0703125 1419.40002441406 1573 59136.5546875 37.7000007629395
"1" "10" 3838.76000976562 1717 146521.25 910.529968261719 1079 55303.515625 37.7000007629395
"1" "10" 6944.1201171875 4851 93813.625 2242.35009765625 2574 57091.94140625 37.7000007629395
"1" "10" 20157.48046875 13737 96166.609375 11103.0302734375 6151 118297.546875 37.7000007629395
"1" "10" 7212.39990234375 7063 66922.25 2936.94995117188 3091 62269.796875 37.7999992370605
"1" "10" 12642.599609375 12778 64841.55859375 4410.7099609375 4649 62176.87890625 37.7999992370605
"1" "10" 3608.47998046875 2703 87489.9609375 1204.97998046875 1246 63378.46484375 37.7999992370605
"1" "10" 7196.43994140625 7257 64989.09765625 3041.13989257812 3136 63553.6171875 37.7999992370605
"1" "10" 5253.1201171875 3429 100399.09375 2622.86987304688 2798 61434.0234375 37.7999992370605
"1" "10" 838.279968261719 1230 44664.65234375 1343.90002441406 1501 58676.76953125 37.7999992370605
"1" "10" 3929.9599609375 7780 33104.609375 5176.27978515625 5269 64382.7421875 37.7999992370605
"1" "10" 619.399963378906 3993 10166.041015625 3106.07006835938 3270 62250.58203125 37.7999992370605
"1" "10" -2261.76000976562 2288 0 2280.10009765625 2441 61216.16015625 37.9000015258789
"1" "10" -2466.9599609375 2610 0 2203.09008789062 2240 64456.125 37.9000015258789
"1" "10" -2727.63989257812 2632 0 1975.07995605469 2110 61345.42578125 37.9000015258789
"1" "10" -3537.0400390625 2014 0 3270.65991210938 3605 59457.96484375 37.9000015258789
"1" "10" -2723.83984375 3002 0 2887.11987304688 3158 59914.59375 37.9000015258789
"1" "10" 478.040008544922 6814 4597.71484375 3752.35009765625 3563 69018.8046875 37.9000015258789
"1" "10" -4242.31982421875 704 0 2760.28002929688 3085 58637.83203125 37.9000015258789
"1" "10" -4408.759765625 283 0 2388.82006835938 2562 61106.0546875 37.9000015258789
"1" "10" -2976.919921875 1902 0 2654.580078125 2833 61408.59765625 38
"1" "10" -2995.919921875 2027 0 2301.23999023438 2480 60812.12109375 38
"1" "10" -3990.76000976562 793 0 1596.06994628906 1794 58305.48828125 38
"1" "10" -1273.76000976562 3375 0 2231.78002929688 2566 56999.9765625 38
"1" "10" -1630.19995117188 2766 0 2686.2900390625 2932 60043.89453125 38
"1" "10" -3239.11987304688 1274 0 1760.66003417969 1805 63926.10546875 38
"1" "10" -3435.19995117188 289 0 1751.59997558594 1939 59202.09765625 38
"1" "10" -1288.19995117188 3043 0 2751.21997070312 3035 59408.22265625 38
"1" "10" -2323.32006835938 732 0 1331.81994628906 1598 54619.6171875 38
"1" "10" -756.200012207031 3024 0 3174.02001953125 3411 60982.875 38
"1" "10" -389.119995117188 2141 0 1991.68994140625 2277 57324.28125 38
"1" "10" 192.279998779297 1953 6452.25927734375 1340.88000488281 1492 58898.0625 38
"1" "10" 151.240005493164 1497 6621.0185546875 1978.09997558594 2245 57744.66015625 38.0999984741211
"1" "10" 1995 3161 41361.69921875 1676.09997558594 1910 57510.41796875 38.0999984741211
"1" "10" 2700.28002929688 3939 44926.51953125 3891.27001953125 4543 56134.33203125 38.0999984741211
"1" "10" 4958.23974609375 5058 64243.41796875 1985.65002441406 2124 61267.21875 38.0999984741211
"1" "10" 3996.07983398438 4076 64251.00390625 3389.94995117188 3673 60485.64453125 38.0999984741211
"1" "10" 1950.16003417969 2613 48911.4765625 1808.97998046875 1910 62069.80078125 38.0999984741211
"1" "10" 4090.32006835938 3037 88265.796875 2414.48999023438 2780 56919.4296875 38.0999984741211
"1" "10" 4311.47998046875 3008 93935.21875 2320.86987304688 2496 60937.71484375 38.0999984741211
"1" "10" 5612.60009765625 5641 65206.0546875 3234.419921875 3529 60065.4453125 38.0999984741211
"1" "10" 5088.9599609375 3996 83460.9765625 3065.30004882812 3319 60526.515625 38.0999984741211
"1" "10" 922.640014648438 844 71642.34375 1046.43005371094 1024 66971.5234375 38.0999984741211
"1" "10" 3122.83984375 2945 69493.5234375 1269.91003417969 1333 62434.234375 38.0999984741211
"1" "10" 2210.080078125 1482 97732.671875 1324.27001953125 1397 62124.09765625 38.2000007629395
"1" "10" 6330.7998046875 6225 66649.8515625 3097.01000976562 3459 58677.5546875 38.2000007629395
"1" "10" 2007.16003417969 1695 77605.453125 1488.85998535156 1512 64533.02734375 38.2000007629395
"1" "10" 3847.11987304688 4704 53597.97265625 1665.53002929688 1856 58810.44140625 38.2000007629395
"1" "10" 3141.83984375 2572 80055.8359375 2298.21997070312 2455 61350.76953125 38.2000007629395
"1" "10" 20028.279296875 19405 67640.984375 8468.080078125 5859 94719.9453125 38.2000007629395
"1" "10" 21617.439453125 23632 59949.24609375 7314.43994140625 7075 67753.9453125 38.2000007629395
"1" "10" 4927.080078125 4476 72140.5625 1793.88000488281 1936 60725.0625 38.2000007629395
"1" "10" 8441.3203125 9196 60157.72265625 3675.34008789062 3766 63958.33203125 38.2000007629395
"1" "10" 4360.1201171875 4001 71418.359375 3033.59008789062 3288 60465.1328125 38.2000007629395
"1" "10" 4239.27978515625 3051 91060.453125 2545.85986328125 2705 61680.3984375 38.2999992370605
"1" "10" 7530.080078125 6538 75480.46875 5508.47998046875 4094 88178.734375 38.2999992370605
"1" "10" 4879.19970703125 3143 101738.2265625 1487.34997558594 1573 61967.55859375 38.2999992370605
"1" "10" 3907.15991210938 2040 125519.4296875 2178.92993164062 2236 63863.30859375 38.2999992370605
"1" "10" 13367.6396484375 12594 69561.8203125 8031.68994140625 6906 76218.484375 38.2999992370605
"1" "10" 5437.0400390625 4001 89058.203125 3495.64990234375 3747 61139.82421875 38.2999992370605
"1" "10" 3652.56005859375 2576 92924.7578125 2009.80993652344 2134 61722.07421875 38.2999992370605
"1" "10" 4847.27978515625 2582 123033.046875 3074.35986328125 3447 58451.19140625 38.4000015258789
"1" "10" 11029.8798828125 9700 74521.0625 3776.51000976562 4063 60914.9296875 38.4000015258789
"1" "10" 7164.52001953125 6519 72025.46875 2654.580078125 2791 62332.703125 38.4000015258789
"1" "10" 8123.64013671875 6037 88187.9921875 4146.4599609375 3234 84026.71875 38.4000015258789
"1" "10" 7137.919921875 5260 88933.6015625 1922.22998046875 1987 63399.73046875 38.4000015258789
"1" "10" 5625.52001953125 3503 105245.2421875 3112.10986328125 3406 59881.1640625 38.4000015258789
"1" "10" 6018.43994140625 2582 152759.28125 1342.39001464844 1477 59563.21875 38.4000015258789
"1" "10" 6030.60009765625 2289 172661.171875 1241.21997070312 1388 58605.6171875 38.4000015258789
"1" "10" 8819.0400390625 5317 108701.265625 3175.53002929688 3326 62571.12109375 38.4000015258789
"1" "10" 6480.52001953125 3494 121553.3359375 2234.80004882812 2434 60172.4921875 38.4000015258789
"1" "10" 6537.52001953125 3905 109716.5 2207.61987304688 2305 62767.28125 38.4000015258789
"1" "10" 4140.47998046875 1400 193821.796875 889.390014648438 890 65491.0859375 38.4000015258789
"1" "10" 5616.39990234375 2276 161720.734375 1537.17993164062 1671 60287.625 38.4000015258789
"1" "10" 11095.240234375 8473 85818.203125 3636.080078125 3877 61463.54296875 38.5
"1" "10" 8204.2001953125 4170 128937.765625 2751.21997070312 2908 62002.73828125 38.5
"1" "10" 65157.83984375 67894 62894.8671875 19264.580078125 16263 77631.640625 38.5
"1" "10" 8128.19970703125 4208 126589.765625 1549.26000976562 1671 60761.40234375 38.5
"1" "10" 21131.798828125 18364 75413.5 5073.60009765625 5219 63710.19140625 38.5
"1" "10" 6129.39990234375 3663 109663.21875 2630.419921875 2863 60212.08984375 38.5
"1" "10" 7662.31982421875 5563 90267.4453125 2100.40991210938 2426 56740.5078125 38.5
"1" "10" 6572.47998046875 3650 118009.328125 2657.60009765625 2924 59565.14453125 38.5
"1" "10" 7327.15966796875 5569 86226.0234375 3306.89990234375 3424 63294.69140625 38.5
"1" "10" 12478.439453125 9120 89669.6328125 7003.3798828125 4986 92052.4453125 38.5
"1" "10" 5829.19970703125 3290 116116.2421875 2118.53002929688 2394 57994.98046875 38.5
"1" "10" 8613.080078125 8004 70523.09375 3045.669921875 3207 62239.171875 38.5999984741211
"1" "10" 7581 6984 71138.1015625 2816.14990234375 3099 59554.44140625 38.5999984741211
"1" "10" 9969.6796875 10736 60858.13671875 4147.97021484375 4291 63351.5234375 38.5999984741211
"1" "10" 4677.7998046875 5987 51204.9921875 4807.83984375 5359 58795.78125 38.5999984741211
"1" "10" 2458.59985351562 3711 43418.703125 2785.94995117188 2971 61454.0625 38.5999984741211
"1" "10" 2268.59985351562 4151 35816.6640625 2926.3798828125 3134 61194.39453125 38.5999984741211
"1" "10" 7181.23974609375 9783 48106.890625 4286.89013671875 4482 62683.09765625 38.5999984741211
"1" "10" 5263 7223 47752.453125 3836.90991210938 4026 62457.953125 38.5999984741211
"1" "10" -1777.64001464844 1011 0 1324.27001953125 1378 62980.66796875 38.5999984741211
"1" "10" -3565.919921875 1635 0 2489.98999023438 2790 58488.88671875 38.7000007629395
"1" "10" -4119.19970703125 219 0 2804.07006835938 3112 59051.265625 38.7000007629395
"1" "10" -687.799987792969 6387 0 3602.85986328125 3873 60964.890625 38.7000007629395
"1" "10" 2726.8798828125 10652 16777.017578125 5596.06005859375 5732 63981.75 38.7000007629395
"1" "10" -2259.47998046875 3656 0 2696.85986328125 3016 58601.265625 38.7000007629395
"1" "10" -5408.919921875 468 0 1245.75 1365 59810.6015625 38.7000007629395
"1" "10" -3295.35986328125 3805 0 3090.96997070312 3408 59439.49609375 38.7000007629395
"1" "10" -5419.56005859375 478 0 2033.96997070312 2245 59375.61328125 38.7000007629395
"1" "10" -4736.31982421875 519 0 4919.580078125 2583 124819.8203125 38.7000007629395
"1" "10" -2458.59985351562 3904 0 2992.82006835938 3061 64076.265625 38.7999992370605
"1" "10" -2784.63989257812 3031 0 2230.27001953125 2410 60648.54296875 38.7999992370605
"1" "10" 979.640014648438 4067 15786.0068359375 2656.09008789062 2640 65935.4140625 38.7999992370605
"1" "10" 687.799987792969 1504 29970.517578125 1899.57995605469 2143 58091.8671875 38.7999992370605
"1" "10" -15.960000038147 1641 0 1218.56994628906 1333 59910.1328125 38.9000015258789
"1" "10" 3240.63989257812 4927 43105.05078125 2308.7900390625 2474 61159.60546875 38.9000015258789
"1" "10" 4074.35986328125 3538 75471.2421875 1398.26000976562 1569 58404.31640625 38.9000015258789
"1" "10" 3999.11987304688 1710 153266.84375 1949.41003417969 2177 58684.67578125 38.9000015258789
"1" "10" 4946.83984375 3106 104377.3671875 1925.25 2081 60631.03515625 38.9000015258789
"1" "10" 6558.0400390625 4540 94666.8984375 2360.1298828125 2524 61281.0859375 38.9000015258789
"1" "10" 13208.0400390625 11062 78250.0546875 4046.80004882812 4357 60870.11328125 38.9000015258789
"1" "10" 6178.0400390625 2478 163391.46875 1653.44995117188 1727 62744.93359375 38.9000015258789
"1" "10" 8257.3994140625 4467 121145.4921875 2236.31005859375 2562 57204.84375 38.9000015258789
"1" "10" 9932.439453125 5850 111270.5 2751.21997070312 2942 61286.18359375 38.9000015258789
"1" "10" 17687.48046875 9742 118986.5234375 7995.44970703125 4277 122513.390625 38.9000015258789
"1" "10" 8898.83984375 3772 154611.453125 3033.59008789062 3350 59346.08203125 39
"1" "10" 8897.3203125 4719 123563.2109375 2894.669921875 3222 58878.05078125 39
"1" "10" 9701.3994140625 4183 151994 3303.8798828125 3627 59697.5625 39
"1" "10" 11168.2001953125 5924 123551.5078125 2394.85986328125 2661 58981.41015625 39
"1" "10" 10102.6796875 4544 145706.25 3169.48999023438 3359 61838.5546875 39
"1" "10" 7426.7197265625 2191 222144.015625 1174.78002929688 1361 56568.98046875 39
"1" "10" 8274.8798828125 4206 128935.453125 2810.10986328125 2935 62747.31640625 39
"1" "10" 8108.43994140625 3549 149730.84375 1963 2001 64291.4375 39
"1" "10" 63460.7578125 39275 105893.4296875 30849.30078125 12287 164543.015625 39
"1" "10" 9422.4794921875 5117 120678.4453125 3254.05004882812 3560 59903.76953125 39
"1" "10" 8576.599609375 4174 134661.234375 2275.57006835938 2397 62216.00390625 39
"1" "10" 7513.35986328125 3578 137617.515625 1386.17993164062 1466 61967.7265625 39
"1" "10" 19227.240234375 16634 75753.0625 5194.39990234375 5415 62866.15234375 39
"1" "10" 5650.60009765625 2714 136447.203125 1360.51000976562 1616 55174.7421875 39.0999984741211
"1" "10" 10836.080078125 9878 71892.4296875 3790.10009765625 4113 60390.953125 39.0999984741211
"1" "10" 15663.599609375 15443 66472.171875 7787.06982421875 7880 64763.125 39.0999984741211
"1" "10" 8756.7197265625 7697 74558.96875 4326.14990234375 4632 61208.671875 39.0999984741211
"1" "10" 14212 14646 63593.9921875 4064.919921875 4291 62083.1015625 39.0999984741211
"1" "10" 7369.7197265625 5766 83763.7890625 3655.7099609375 4023 59552.7265625 39.2000007629395
"1" "10" 3628.23999023438 2346 101355.640625 1559.82995605469 1744 58615.26171875 39.2000007629395
"1" "10" 3540.83984375 3235 71731.8359375 1257.82995605469 1406 58629.546875 39.2000007629395
"1" "10" 6700.16015625 6633 66199.5625 3630.0400390625 3909 60859.12109375 39.2000007629395
"1" "10" 5785.1201171875 6470 58598.7109375 2307.28002929688 2704 55920.8203125 39.2000007629395
"1" "10" 11618.8798828125 10598 71848.921875 4960.35009765625 2853 113943.75 39.2000007629395
"1" "10" 12103 10206 77717.25 5559.81982421875 3038 119936.921875 39.2999992370605
"1" "10" 3916.28002929688 3388 75754.8125 2970.169921875 3325 58542.2734375 39.2999992370605
"1" "10" 4871.60009765625 5151 61981.20703125 3773.48999023438 4065 60836.2734375 39.2999992370605
"1" "10" 5753.9599609375 5676 66436.140625 2882.59008789062 3093 61077.73828125 39.2999992370605
"1" "10" 5301 4899 70913.7265625 3784.06005859375 4119 60206.890625 39.2999992370605
"1" "10" 2997.43994140625 2269 86575.6796875 1635.32995605469 1884 56885.875 39.2999992370605
"1" "10" 3595.56005859375 1985 118709.640625 1352.9599609375 1540 57576.35546875 39.2999992370605
"1" "10" 6931.19970703125 5539 82008.1484375 2662.1298828125 2952 59100.73046875 39.2999992370605
"1" "10" 4786.47998046875 3321 94455.515625 2521.69995117188 2713 60914.90234375 39.2999992370605
"1" "10" 27637.400390625 27951 64800.71484375 13069.0498046875 10998 77877.1796875 39.2999992370605
"1" "10" 3145.63989257812 2934 70263.3515625 2936.94995117188 3116 61770.20703125 39.2999992370605
"1" "10" 4310.7197265625 4091 69055.8203125 2219.69995117188 2446 59472.71875 39.2999992370605
"1" "10" 5864.919921875 5000 76872.6796875 2530.76000976562 2941 56394.3828125 39.4000015258789
"1" "10" 3393.39990234375 2386 93206.140625 2488.47998046875 2896 56313.890625 39.4000015258789
"1" "10" 17242.87890625 17186 65752.90625 5372.580078125 4203 83772.875 39.4000015258789
"1" "10" 4936.9599609375 3766 85913.0625 2400.89990234375 2717 57911.44140625 39.4000015258789
"1" "10" 3343.23999023438 3543 61840.9765625 2379.76000976562 2701 57741.55859375 39.4000015258789
"1" "10" -425.600006103516 671 0 448.470001220703 559 52577.69140625 39.5
"1" "10" 2577.919921875 3645 46350.22265625 2310.30004882812 2408 62877.00390625 39.5
"1" "10" 3663.19995117188 5178 46363.74609375 3341.6298828125 3505 62481.33203125 39.5
"1" "10" 943.159973144531 2415 25594.591796875 2052.09008789062 2147 62638.9296875 39.5
"1" "10" -742.52001953125 1054 0 1529.63000488281 1659 60425.45703125 39.5
"1" "10" 1909.88000488281 5067 24702.169921875 2713.46997070312 2794 63647.08984375 39.5
"1" "10" 703.760009765625 4037 11424.7265625 2390.330078125 2510 62411.4296875 39.5
"1" "10" 816.239990234375 4015 13323.3134765625 3856.5400390625 4168 60638.7265625 39.5
"1" "10" 564.679992675781 1873 19758.0703125 4137.39990234375 2513 107898.3828125 39.5
"1" "10" 957.599975585938 4573 13723.4365234375 3251.03002929688 3709 57443.91796875 39.5
"1" "10" -2261 1831 0 2056.61987304688 2153 62602.25390625 39.5
"1" "10" -2547.52001953125 2288 0 1485.83996582031 1559 62460.5546875 39.5999984741211
"1" "10" -3043.0400390625 1150 0 2101.919921875 2248 61277.32421875 39.5999984741211
"1" "10" 9465.7998046875 17767 34915.89453125 4603.98974609375 4715 63993.01953125 39.5999984741211
"1" "10" -2755.76000976562 1883 0 3121.169921875 3319 61629.70703125 39.5999984741211
"1" "10" -123.879997253418 2349 0 3139.2900390625 3411 60315.6015625 39.5999984741211
"1" "10" 5353.43994140625 5938 59084.37890625 2994.330078125 3335 58841.5 39.7000007629395
"1" "10" 6637.83984375 4790 90817.8515625 4294.43994140625 2477 113621.4921875 39.7000007629395
"1" "10" 3926.919921875 2993 85985.5078125 2230.27001953125 2503 58395.1171875 39.7000007629395
"1" "10" 4092.59985351562 3850 69665.6171875 2098.89990234375 2283 60251.20703125 39.7000007629395
"1" "10" 3325.76000976562 1160 187893.96875 1357.48999023438 1512 58838.9375 39.7999992370605
"1" "10" 9615.51953125 7723 81595.5859375 3439.78002929688 3714 60697.20703125 39.7999992370605
"1" "10" 6748.0400390625 4162 106256.5 2005.28002929688 2213 59384.5625 39.7999992370605
"1" "10" 5464.39990234375 1757 203821.796875 1500.93994140625 1517 64842.19140625 39.7999992370605
"1" "10" 7463.19970703125 4243 115274.1640625 2526.22998046875 2664 62146.77734375 39.7999992370605
"1" "10" 8489.9599609375 4453 124949.03125 3051.7099609375 3165 63190.16015625 39.7999992370605
"1" "10" 25196.279296875 15616 105741.7734375 12009.0302734375 4520 174120.3125 39.7999992370605
"1" "10" 8322 3115 175085.265625 1671.56994628906 1801 60826.2109375 39.7999992370605
"1" "10" 6698.64013671875 2117 207369.890625 259.720001220703 264 64473.5234375 39.7999992370605
"1" "10" 9431.599609375 3991 154875.796875 1734.98999023438 1903 59750.03125 39.9000015258789
"1" "10" 12300.599609375 6248 129022.421875 4833.509765625 2884 109836.640625 39.9000015258789
"1" "10" 8398.759765625 3258 168944.5 1656.46997070312 1801 60276.7421875 39.9000015258789
"1" "10" 10595.919921875 6079 114231.6484375 2011.31994628906 2212 59590.3515625 39.9000015258789
"1" "10" 9798.6796875 4807 133589.828125 2015.84997558594 2263 58378.5859375 39.9000015258789
"1" "10" 14655.83984375 7890 121734.4921875 5063.02978515625 3337 99433.84375 39.9000015258789
"1" "10" 13459.599609375 9104 96890.203125 4457.52001953125 4749 61513.58984375 39.9000015258789
"1" "10" 7579.47998046875 4712 105417.8203125 3148.35009765625 3401 60667.52734375 39.9000015258789
"1" "10" 7887.27978515625 5183 99730.0390625 2391.84008789062 2502 62650.53125 40
"1" "10" 5854.27978515625 3118 123048.7734375 2032.4599609375 2164 61552.35546875 40
"1" "10" 5349.64013671875 3067 114311.7109375 1510 1523 64976.6015625 40
"1" "10" 5506.19970703125 4158 86785.546875 1425.43994140625 1587 58864.29296875 40
"1" "10" 4726.43994140625 2026 152888.4375 761.039978027344 812 61423.05078125 40
"1" "10" 6244.16015625 5437 75265.2734375 2787.4599609375 2996 60974.29296875 40
"1" "10" 7118.919921875 6677 69873.5234375 4110.22021484375 4606 58481.84765625 40
"1" "10" 5390.68017578125 3856 91619.1953125 2307.28002929688 2307 65543.953125 40
"1" "10" 3575.0400390625 2852 82150.7109375 3134.76000976562 3382 60745.01171875 40
"1" "10" 1428.0400390625 1573 59496.5234375 1272.92993164062 1405 59375.609375 40.0999984741211
"1" "10" 2027.67993164062 2456 54106.6953125 2230.27001953125 2444 59804.8203125 40.0999984741211
"1" "10" 1159 2412 31490.974609375 1585.5 1504 69087.3203125 40.0999984741211
"1" "10" 645.239990234375 1551 27263.98828125 1664.02001953125 1906 57215.75 40.0999984741211
"1" "10" 1708.47998046875 3546 31575.5625 2559.44995117188 2833 59207.94921875 40.0999984741211
"1" "10" -38 362 0 662.890014648438 809 53699.82421875 40.0999984741211
"1" "10" -231.800003051758 1675 0 1333.32995605469 1383 63182.296875 40.0999984741211
"1" "10" -990.279968261719 1612 0 2067.18994140625 2240 60480.0703125 40.0999984741211
"1" "10" 313.119995117188 2488 8247.8427734375 2320.86987304688 2448 62132.57421875 40.0999984741211
"1" "10" -221.160003662109 2453 0 1887.5 1804 68569.40625 40.2000007629395
"1" "10" -1083.76000976562 2365 0 1999.23999023438 2204 59447.453125 40.2000007629395
"1" "10" 204.440002441406 3716 3605.53857421875 3229.88989257812 3601 58782.01953125 40.2000007629395
"1" "10" -2569.56005859375 545 0 1440.5400390625 1612 58565.28125 40.2999992370605
"1" "10" 2363.59985351562 4698 32971.66796875 3248.01000976562 3084 69021.265625 40.2999992370605
"1" "10" 772.159973144531 2703 18721.521484375 2065.67993164062 2259 59927.578125 40.2999992370605
"1" "10" 4259.0400390625 6362 43873.06640625 3563.60009765625 3792 61588.6328125 40.2999992370605
"1" "10" 4952.919921875 8316 39032.53515625 4107.2001953125 4289 62758.09765625 40.2999992370605
"1" "10" -1079.9599609375 586 0 1094.75 929 77228.7890625 40.4000015258789
"1" "10" 1275.28002929688 2939 28437.138671875 1923.73999023438 2099 60063.9453125 40.4000015258789
"1" "10" 996.359985351562 2499 26129.431640625 1996.21997070312 2115 61855.453125 40.4000015258789
"1" "10" 4671.7197265625 5750 53246.2265625 3092.47998046875 3247 62417.234375 40.4000015258789
"1" "10" 973.559997558594 2862 22293.232421875 2607.77001953125 2839 60198.24609375 40.4000015258789
"1" "10" 750.880004882812 2100 23433.177734375 2207.61987304688 2326 62200.58984375 40.4000015258789
"1" "10" -253.839996337891 1651 0 1295.57995605469 1439 59004.2578125 40.4000015258789
"1" "10" 94.2399978637695 2270 2720.75463867188 1497.92004394531 1539 63786.671875 40.4000015258789
"1" "10" -488.679992675781 2512 0 1757.64001464844 1973 58382.51171875 40.5
"1" "10" -433.959991455078 1049 0 1946.39001464844 2234 57098.75390625 40.5
"1" "10" -614.839965820312 1687 0 942.239990234375 1032 59835.890625 40.5999984741211
"1" "10" -498.559997558594 2031 0 1508.48999023438 1539 64236.78125 40.5999984741211
"1" "10" 6386.27978515625 9222 45383.99609375 6123.0498046875 5074 79085.5703125 40.5999984741211
"1" "10" 1620.31994628906 4033 26330.099609375 3836.90991210938 4061 61919.66015625 40.5999984741211
"1" "10" 13210.3203125 15119 57262.48828125 8154 6655 80297.609375 40.5999984741211
"1" "10" 10316.240234375 13159 51378.16015625 4377.48974609375 4599 62379.4609375 40.5999984741211
"1" "10" 5136.83984375 3982 84542.4296875 2165.34008789062 2138 66374.0546875 40.5999984741211
"1" "10" 5101.1201171875 4256 78549.578125 2557.93994140625 2613 64155.0546875 40.5999984741211
"1" "10" 7632.6796875 7472 66945.3046875 3794.6298828125 4070 61101.93359375 40.5999984741211
"1" "10" 24182.439453125 25906 61175.8046875 5525.08984375 5807 62354.453125 40.5999984741211
"1" "10" 5906.7197265625 3995 96896.8203125 3418.63989257812 3857 58087.625 40.5999984741211
"1" "10" 7648.64013671875 3323 150846.015625 1845.21997070312 1997 60555 40.7000007629395
"1" "10" 17436.6796875 13325 85758.3671875 7012.43994140625 5883 78117.8359375 40.7000007629395
"1" "10" 8832.7197265625 3661 158115.578125 1072.09997558594 1277 55020.47265625 40.7000007629395
"1" "10" 12559.759765625 6864 119917.8984375 1952.42993164062 2099 60959.71484375 40.7000007629395
"1" "10" 12044.4794921875 5006 157680.1875 3163.44995117188 3565 58154.2421875 40.7000007629395
"1" "10" 18948.3203125 12219 101628.3671875 4320.10986328125 4662 60729.88671875 40.7000007629395
"1" "10" 13056.0400390625 5083 168333.78125 2930.90991210938 3154 60900.48046875 40.7000007629395
"1" "10" 11870.439453125 4120 188820.671875 1904.10998535156 2035 61320.765625 40.7000007629395
"1" "10" 13737.759765625 6374 141248.46875 2387.31005859375 2479 63112.0390625 40.7000007629395
"1" "10" 15664.359375 9504 108015.515625 6708.93017578125 4904 89656.6953125 40.7999992370605
"1" "10" 9267.439453125 3164 191956.671875 2237.82006835938 2246 65297.32421875 40.7999992370605
"1" "10" 8243.7197265625 3451 156551.828125 1712.33996582031 1969 56993.3515625 40.7999992370605
"1" "10" 10412.759765625 5548 123001.1953125 2156.28002929688 2389 59151.9296875 40.7999992370605
"1" "10" 7033.7998046875 4372 105436.2109375 3411.09008789062 3699 60435.0390625 40.7999992370605
"1" "10" 29982.759765625 34415 57095.75 8747.4296875 7455 76897.6015625 40.9000015258789
"1" "10" -417.239990234375 768 0 2245.36987304688 2374 61985.07421875 40.9000015258789
"1" "10" 2522.43994140625 5272 31356.341796875 1895.05004882812 2014 61665.33984375 40.9000015258789
"1" "10" -1858.9599609375 1383 0 2858.42993164062 3060 61218.98046875 40.9000015258789
"1" "10" 1543.55993652344 7143 14161.94140625 2918.830078125 2846 67213.09375 40.9000015258789
"1" "10" -3578.83984375 194 0 1881.4599609375 2033 60650.94140625 40.9000015258789
"1" "10" 1561.79992675781 7959 12860.173828125 3639.10009765625 3911 60979.8203125 40.9000015258789
"1" "10" -3383.52001953125 2056 0 1624.76000976562 1836 57995.79296875 40.9000015258789
"1" "10" -2653.15991210938 2639 0 2165.34008789062 2403 59054.40234375 40.9000015258789
"1" "10" -2586.28002929688 3474 0 2080.78002929688 2346 58127.0234375 40.9000015258789
"1" "10" -4532.64013671875 1109 0 2678.73999023438 2773 63308.29296875 40.9000015258789
"1" "10" -2446.43994140625 4290 0 3121.169921875 3238 63171.3984375 40.9000015258789
"1" "10" -5032.7197265625 1039 0 2603.23999023438 2903 58768.8359375 41
"1" "10" -4846.52001953125 1100 0 1349.93994140625 1475 59979.43359375 41
"1" "10" -4826 1925 0 2887.11987304688 3028 62486.8828125 41
"1" "10" -3167.67993164062 3838 0 2394.85986328125 2559 61332.3671875 41
"1" "10" -3513.47998046875 3226 0 1996.21997070312 2161 60538.765625 41
"1" "10" -4395.83984375 2222 0 2255.93994140625 2403 61525.29296875 41
"1" "10" 2839.35986328125 10608 17541.50390625 3741.78002929688 4029 60864.05859375 41.0999984741211
"1" "10" -2250.35986328125 2399 0 1682.14001464844 1777 62037.55078125 41.0999984741211
"1" "10" -2634.919921875 668 0 1676.09997558594 1694 64843.5 41.0999984741211
"1" "10" 228.759994506836 1752 8557.0869140625 2447.7099609375 2593 61863.91015625 41.0999984741211
"1" "10" 1062.47998046875 3913 17794.70703125 3377.86987304688 3747 59079.8203125 41.0999984741211
"1" "10" 2493.56005859375 3511 46544.5625 3018.48999023438 3298 59981.734375 41.2000007629395
"1" "10" 1672.76000976562 2074 52857.28125 1426.94995117188 1675 55830.80078125 41.2000007629395
"1" "10" 2508 1513 108634.6875 1179.30993652344 1216 63558.59765625 41.2000007629395
"1" "10" 10472.0400390625 7177 95624.3046875 3243.47998046875 3390 62703.44921875 41.2000007629395
"1" "10" 10465.9599609375 5312 129122.203125 4397.1201171875 3091 93228.6171875 41.2000007629395
"1" "10" 7930.60009765625 4394 118283.984375 1966.02001953125 2118 60833.375 41.2000007629395
"1" "10" 5326.83984375 1809 192979.4375 279.350006103516 257 71235.34375 41.2999992370605
"1" "10" 12065.759765625 8203 96396.6328125 2958.09008789062 3183 60905.2421875 41.2999992370605
"1" "10" 10111.0400390625 5857 113135.921875 3655.7099609375 3811 62865.546875 41.2999992370605
"1" "10" 7421.39990234375 3768 129078.7890625 1858.80993652344 2099 58036.66796875 41.2999992370605
"1" "10" 14449.1201171875 8559 110636.4765625 6240.830078125 3967 103100.3359375 41.2999992370605
"1" "10" 9965.1201171875 4792 136284.25 3430.71997070312 1835 122526.2578125 41.2999992370605
"1" "10" 3892.71997070312 1410 180931.4375 2798.03002929688 2874 63803.66015625 41.4000015258789
"1" "10" 5504.6796875 3794 95085.5859375 2719.51000976562 2858 62360.32421875 41.4000015258789
"1" "10" 7342.35986328125 5926 81199.6171875 4443.93017578125 4866 59851.50390625 41.4000015258789
"1" "10" 9375.3603515625 8008 76726.2265625 7915.419921875 8449 61397.19921875 41.4000015258789
"1" "10" 6966.919921875 5888 77544.84375 2296.7099609375 2609 57691.5234375 41.4000015258789
"1" "10" 3904.11987304688 3698 69188.859375 2548.8798828125 2791 59850.734375 41.4000015258789
"1" "10" 4978.759765625 3568 91448.4375 969.419982910156 1184 53658.703125 41.4000015258789
"1" "10" 6631 5674 76589.578125 3100.03002929688 3177 63948.2421875 41.4000015258789
"1" "10" 169613 190103 58472.2890625 28147.91015625 23417 78776.171875 41.4000015258789
"1" "10" 43207.51953125 38891 72809.859375 16073.9501953125 10945 96246.90625 41.5
"1" "10" 750.880004882812 610 80671.59375 537.559997558594 598 58912.26171875 41.5
"1" "10" 1910.64001464844 861 145430.5625 850.130004882812 796 69992.6171875 41.5
"1" "10" 10240.240234375 11339 59185.5 3919.9599609375 4091 62796.015625 41.5
"1" "10" 1882.52001953125 1808 68237.1796875 1529.63000488281 1777 56412.9609375 41.5
"1" "10" 1687.19995117188 2416 45766.6953125 2428.080078125 2761 57633.703125 41.5
"1" "10" 726.559997558594 915 52039.1640625 948.279968261719 954 65143.05859375 41.5
"1" "10" 10131.5595703125 10225 64937.109375 5005.64990234375 5181 63317.9453125 41.5
"1" "10" 1722.16003417969 1778 63477.7734375 1241.21997070312 1317 61765.0703125 41.5
"1" "10" 2780.080078125 3751 48572.46875 3109.09008789062 3360 60642.0625 41.5999984741211
"1" "10" 13153.3203125 12192 70703.40625 6980.72998046875 5267 86859.53125 41.5999984741211
"1" "10" 1675.79992675781 1562 70310.640625 1623.25 1821 58419.17578125 41.5999984741211
"1" "10" 3111.43994140625 3337 61106.1796875 2544.35009765625 2768 60240.80078125 41.5999984741211
"1" "10" 2542.19995117188 2142 77780.40625 2260.46997070312 2497 59328.0546875 41.5999984741211
"1" "10" 2590.84008789062 3104 54701.44921875 2505.09008789062 2707 60647.796875 41.5999984741211
"1" "10" 11126.3994140625 12354 59023.7734375 5010.18017578125 5356 61304.55078125 41.5999984741211
"1" "10" 1202.31994628906 1903 41405.80078125 2257.44995117188 2471 59872.21484375 41.7000007629395
"1" "10" 6625.6796875 7331 59230.73828125 3325.02001953125 3450 63161.88671875 41.7000007629395
"1" "10" 4290.9599609375 4784 58781.84765625 3174.02001953125 3478 59808.1015625 41.7000007629395
"1" "10" 1007.76000976562 2598 25421.306640625 1741.03002929688 2015 56625.3828125 41.7000007629395
"1" "10" -100.319999694824 1393 0 1019.25 1142 58491.7421875 41.7000007629395
"1" "10" 3231.52001953125 5543 38206.91015625 3069.830078125 3373 59645.53125 41.7000007629395
"1" "10" 6980.60009765625 10844 42187.4453125 5056.98974609375 5436 60966.6796875 41.7000007629395
"1" "10" 1994.23999023438 5396 24220.6328125 2864.46997070312 2981 62974.13671875 41.7000007629395
"1" "10" -252.31999206543 2974 0 2381.27001953125 2662 58624.68359375 41.7000007629395
"1" "10" -299.440002441406 1995 0 2870.51000976562 3249 57901.43359375 41.7000007629395
"1" "10" -1761.67993164062 1590 0 1657.97998046875 1961 55409.16796875 41.7999992370605
"1" "10" 1850.59997558594 5856 20710.5390625 4671.93994140625 3841 79713.6796875 41.7999992370605
"1" "10" 2897.8798828125 9474 20045.962890625 5494.89013671875 5788 62217.19140625 41.7999992370605
"1" "10" -2317.23999023438 2764 0 2177.419921875 2410 59211.3671875 41.7999992370605
"1" "10" 292.600006103516 6800 2819.9755859375 3545.47998046875 3614 64293.4609375 41.7999992370605
"1" "10" -3885.8798828125 2248 0 1994.7099609375 2139 61115.15625 41.7999992370605
"1" "10" -4972.68017578125 947 0 1926.76000976562 2209 57162.5859375 41.9000015258789
"1" "10" -868.679992675781 7204 0 6283.10986328125 6780 60733.01953125 41.9000015258789
"1" "10" -4933.16015625 1722 0 2536.80004882812 2716 61211.9765625 41.9000015258789
"1" "10" 2582.47998046875 11237 15061.4404296875 5694.2099609375 5795 64396.16015625 41.9000015258789
"1" "10" -2391.71997070312 4288 0 3797.64990234375 4220 58976.96484375 41.9000015258789
"1" "10" -4721.1201171875 1776 0 2367.67993164062 2604 59588.43359375 41.9000015258789
"1" "10" -4326.68017578125 1658 0 1570.40002441406 1877 54830.9765625 41.9000015258789
"1" "10" -1177.23999023438 3609 0 1748.57995605469 1750 65482.828125 42
"1" "10" -1942.55993652344 2197 0 2222.71997070312 2397 60771.0390625 42
"1" "10" -1154.43994140625 2234 0 1497.92004394531 1690 58087.390625 42
"1" "10" -999.399963378906 1402 0 1315.2099609375 1480 58238.9140625 42
"1" "10" 370.880004882812 987 24626.1328125 1537.17993164062 1690 59609.8359375 42
"1" "10" 2324.84008789062 2055 74141.46875 2574.55004882812 2815 59938.0859375 42
"1" "10" 7611.39990234375 3942 126540.0078125 1552.28002929688 1757 57899.95703125 42.0999984741211
"1" "10" 5856.56005859375 2358 162771.640625 1167.22998046875 1180 64826.765625 42.0999984741211
"1" "10" 9968.16015625 2929 223036.296875 3083.419921875 3083 65544.921875 42.0999984741211
"1" "10" 10617.2001953125 3168 219636.625 1892.03002929688 1869 66343.546875 42.0999984741211
"1" "10" 14661.16015625 6910 139049.734375 3497.15991210938 3067 74727.7109375 42.0999984741211
"1" "10" 13512.7998046875 7264 121912.8359375 2719.51000976562 2921 61015.34375 42.2000007629395
"1" "10" 13789.439453125 8679 104125.4375 3305.38989257812 3638 59544.26953125 42.2000007629395
"1" "10" 11199.359375 5982 122694.9453125 2503.580078125 2828 58017.90234375 42.2000007629395
"1" "10" 16817.279296875 11621 94840.1328125 4887.8701171875 5105 62748.5703125 42.2000007629395
"1" "10" 11019.240234375 4637 155737.96875 2307.28002929688 2593 58314.65625 42.2000007629395
"1" "10" 11179.599609375 6473 113188.046875 3039.6298828125 3161 63019.67578125 42.2000007629395
"1" "10" 7522.47998046875 2610 188886.296875 1861.82995605469 2137 57097.27734375 42.2000007629395
"1" "10" 8527.9599609375 4488 124529.5 2408.44995117188 2711 58222.12109375 42.2000007629395
"1" "10" 13110 9753 88093.609375 4696.10009765625 4962 62024.11328125 42.2999992370605
"1" "10" 6269.23974609375 5007 82057.296875 3001.8798828125 3282 59942.47265625 42.2999992370605
"1" "10" 5016.759765625 3834 85753.359375 3107.580078125 3448 59065.65234375 42.2999992370605
"1" "10" 6505.60009765625 4934 86410.828125 3066.81005859375 3365 59728.51953125 42.2999992370605
"1" "10" 6903.080078125 5485 82479.5390625 3368.81005859375 3897 56653.41796875 42.2999992370605
"1" "10" 3514.23999023438 4446 51801.4453125 3373.34008789062 3537 62503.59375 42.4000015258789
"1" "10" -1095.16003417969 755 0 2012.82995605469 2125 62076.625 42.4000015258789
"1" "10" 2045.919921875 4162 32215.619140625 1849.75 1991 60886.59765625 42.4000015258789
"1" "10" 6931.19970703125 10613 42800.62890625 5188.35986328125 4418 76963.4140625 42.4000015258789
"1" "10" -1279.07995605469 2051 0 2191.01000976562 2591 55418.765625 42.4000015258789
"1" "10" -208.239990234375 2890 0 3373.34008789062 3560 62099.78125 42.4000015258789
"1" "10" -1178 2163 0 1759.15002441406 1979 58255.5078125 42.4000015258789
"1" "10" 6214.52001953125 11034 36910.890625 7367.2900390625 7452 64791.02734375 42.4000015258789
"1" "10" -348.079986572266 2660 0 2582.10009765625 2770 61090.44140625 42.4000015258789
"1" "10" 1301.11999511719 5051 16881.84765625 3759.89990234375 3994 61694.73828125 42.5
"1" "10" -481.079986572266 2478 0 1674.58996582031 2049 53560.7265625 42.5
"1" "10" 283.480010986328 2746 6765.5302734375 1706.30004882812 1896 58978.9453125 42.5
"1" "10" -310.079986572266 2115 0 2246.8798828125 2448 60151.76953125 42.5
"1" "10" -1392.31994628906 1863 0 1768.2099609375 1861 62268.35546875 42.5
"1" "10" 33478 42864 51185.4765625 6189.48974609375 6419 63192.7734375 42.5
"1" "10" 1862 4604 26504.787109375 3160.42993164062 3410 60739.57421875 42.5
"1" "10" 4009 6794 38671.44921875 3226.86987304688 3519 60095.5234375 42.5
"1" "10" 1145.31994628906 3594 20884.72265625 1901.08996582031 2030 61374.30078125 42.5
"1" "10" 5488.7197265625 8420 42720.75390625 3423.169921875 3834 58513.52734375 42.5
"1" "10" -639.159973144531 1688 0 1439.03002929688 1205 78264.125 42.5
"1" "10" -570 1034 0 1342.39001464844 1415 62173.05859375 42.5
"1" "10" -66.120002746582 2721 0 2690.82006835938 2948 59818.71875 42.5999984741211
"1" "10" 361 2781 8507.1904296875 2565.48999023438 2827 59473.6328125 42.5999984741211
"1" "10" 1069.31994628906 3087 22701.3125 2562.46997070312 2712 61922.578125 42.5999984741211
"1" "10" 642.960021972656 1962 21476.56640625 1698.75 1855 60015.78515625 42.5999984741211
"1" "10" 608.760009765625 2695 14803.59765625 1896.55993652344 2167 57357.15234375 42.5999984741211
"1" "10" 5597.39990234375 8429 43520.13671875 3953.17993164062 4147 62473.015625 42.5999984741211
"1" "10" 3166.15991210938 6074 34161.5859375 4730.830078125 3904 79415.90625 42.5999984741211
"1" "10" 7731.47998046875 9208 55027.18359375 4271.7900390625 4598 60886.484375 42.5999984741211
"1" "10" 198.360000610352 2655 4896.31689453125 2574.55004882812 2832 59578.28515625 42.7000007629395
"1" "10" -899.080017089844 1561 0 2580.59008789062 3001 56355.0625 42.7000007629395
"1" "10" -1648.43994140625 1045 0 1443.55993652344 1538 61511.796875 42.7000007629395
"1" "10" 27812.19921875 36353 50138.9296875 9214.01953125 8544 70675.328125 42.7000007629395
"1" "10" -2198.67993164062 1326 0 2071.71997070312 2074 65463.95703125 42.7000007629395
"1" "10" -2025.40002441406 2052 0 2447.7099609375 2829 56703.12109375 42.7000007629395
"1" "10" -2330.15991210938 2476 0 2550.38989257812 2836 58935.9453125 42.7000007629395
"1" "10" 7227.60009765625 14060 33689.046875 8075.47998046875 7489 70668.2734375 42.7999992370605
"1" "10" 1074.64001464844 7889 8927.318359375 2896.17993164062 3224 58872.23046875 42.7999992370605
"1" "10" -2910.80004882812 1909 0 2714.97998046875 3036 58606.36328125 42.7999992370605
"1" "10" 12621.3203125 21506 38461.3984375 8193.259765625 6603 81319.6171875 42.7999992370605
"1" "10" 8451.2001953125 15927 34774.7734375 5434.48974609375 5959 59767.53125 42.7999992370605
"1" "10" -598.119995117188 3974 0 3338.60986328125 3616 60508.609375 42.7999992370605
"1" "10" -3833.43994140625 1332 0 1810.48999023438 2071 57292.26171875 42.7999992370605
"1" "10" -4047.76000976562 761 0 2370.69995117188 2746 56579.09375 42.7999992370605
"1" "10" -1840.71997070312 2773 0 3113.61987304688 3473 58754.4453125 42.7999992370605
"1" "10" -2109.76000976562 1587 0 1648.92004394531 1832 58986.6953125 42.9000015258789
"1" "10" -1053.35998535156 3012 0 2810.10986328125 3069 60007.61328125 42.9000015258789
"1" "10" 899.839965820312 4181 14104.7392578125 4072.46997070312 4488 59468.2265625 42.9000015258789
"1" "10" 5584.47998046875 9642 37957.3203125 7524.330078125 7710 63957.78125 42.9000015258789
"1" "10" 11138.5595703125 14289 51086.6171875 5354.4599609375 5673 61856.13671875 42.9000015258789
"1" "10" 4743.919921875 2380 130629.2265625 1783.30993652344 2008 58202.6953125 42.9000015258789
"1" "10" 9602.599609375 5766 109142.5625 3103.05004882812 3276 62076.15625 42.9000015258789
"1" "10" 9428.5595703125 5778 106941.8671875 2576.06005859375 3002 56237.3984375 42.9000015258789
"1" "10" 8352.3994140625 4586 119359.5390625 2571.53002929688 2786 60490.95703125 43
"1" "10" 7786.9599609375 3047 167484.828125 1170.25 1297 59131.4609375 43
"1" "10" 11700.9599609375 5405 141874.953125 6474.8798828125 4615 91947.5 43
"1" "10" 10768.439453125 4905 143877.765625 3013.9599609375 3197 61783.82421875 43
"1" "10" 10499.3994140625 5342 128807.3046875 3536.419921875 3806 60894.0625 43
"1" "10" 11551.240234375 6008 126002.34375 2548.8798828125 2454 68069.84375 43
"1" "10" 13496.83984375 7442 118856.3359375 4321.6201171875 4755 59562.92578125 43
"1" "10" 9581.3203125 4315 145520.609375 1722.91003417969 1804 62590.1484375 43
"1" "10" 12347.7197265625 6371 127016.1875 3738.76000976562 4006 61164.1015625 43
"1" "10" 13018.0400390625 7369 115775.578125 2722.53002929688 2862 62342.32421875 43
"1" "10" 10801.1201171875 3598 196737.6875 1292.55993652344 1310 64663.51953125 43
"1" "10" 13762.83984375 5281 170793.6875 3257.07006835938 3688 57878.34765625 43
"1" "10" 11713.1201171875 4232 181387.296875 1952.42993164062 2135 59931.828125 43
"1" "10" 12179 5093 156717.640625 2345.03002929688 2559 60056.2265625 43.0999984741211
"1" "10" 12940.51953125 4814 176167.40625 3229.88989257812 2540 83336.2421875 43.0999984741211
"1" "10" 18316.759765625 14258 84191.8359375 4003.01000976562 4204 62402.77734375 43.0999984741211
"1" "10" 13919.3994140625 7699 118485.7578125 5053.9697265625 3069 107923.4140625 43.0999984741211
"1" "10" 6871.919921875 3784 119016.4140625 1623.25 1711 62174.93359375 43.0999984741211
"1" "10" 6394.64013671875 3172 132118.265625 2012.82995605469 2103 62726.01953125 43.0999984741211
"1" "10" 5779.0400390625 3351 113021.5390625 1582.47998046875 1718 60366.36328125 43.2000007629395
"1" "10" 281.959991455078 4039 4575.0263671875 1656.46997070312 1772 61263.21875 43.2000007629395
"1" "10" -1757.88000488281 1445 0 2065.67993164062 2225 60843.32421875 43.2000007629395
"1" "10" 168.720001220703 3956 2795.05419921875 2009.80993652344 2091 62991.34765625 43.2000007629395
"1" "10" 4661.080078125 7354 41537.7421875 7397.48974609375 5065 95716.0703125 43.2000007629395
"1" "10" 1941.79992675781 7663 16606.78515625 3320.48999023438 3464 62820.9140625 43.2000007629395
"1" "10" 944.679992675781 6382 9700.806640625 2905.23999023438 3037 62692.73046875 43.2000007629395
"1" "10" -2620.47998046875 2120 0 2965.63989257812 3283 59200.78515625 43.2999992370605
"1" "10" 1845.28002929688 7488 16150.1435546875 4348.7998046875 4440 64189.8515625 43.2999992370605
"1" "10" -3015.67993164062 2691 0 1751.59997558594 1934 59355.1484375 43.2999992370605
"1" "10" -4965.83984375 1145 0 1266.89001464844 1389 59774.59375 43.2999992370605
"1" "10" -4825.23974609375 562 0 1833.14001464844 1947 61703.48046875 43.2999992370605
"1" "10" -4700.60009765625 985 0 2364.65991210938 2574 60206.04296875 43.2999992370605
"1" "10" -4935.43994140625 1409 0 3087.94995117188 3499 57837.0703125 43.2999992370605
"1" "10" -811.679992675781 6142 0 2696.85986328125 2804 63031.8828125 43.2999992370605
"1" "10" -5244 905 0 2175.90991210938 2211 64495.90234375 43.2999992370605
"1" "10" -4557.7197265625 1737 0 2681.76000976562 2855 61559.30859375 43.2999992370605
"1" "10" -886.919982910156 5804 0 6541.31982421875 4098 104610.0390625 43.4000015258789
"1" "10" -2423.63989257812 4982 0 6298.2099609375 4911 84047.9453125 43.4000015258789
"1" "10" -1453.88000488281 4730 0 3450.35009765625 3747 60347.515625 43.4000015258789
"1" "10" -2391.71997070312 2763 0 2662.1298828125 2861 60980.546875 43.4000015258789
"1" "10" -4298.56005859375 274 0 1644.39001464844 1809 59572.5546875 43.4000015258789
"1" "10" 3887.39990234375 9597 26546.27734375 5053.9697265625 3371 98254.8046875 43.4000015258789
"1" "10" -663.47998046875 4191 0 3942.60986328125 4321 59797.01171875 43.4000015258789
"1" "10" -661.200012207031 3235 0 1491.88000488281 1551 63037.94140625 43.4000015258789
"1" "10" 789.640014648438 5265 9829.03125 1978.09997558594 2086 62146.09765625 43.4000015258789
"1" "10" -2637.19995117188 567 0 1212.53002929688 1395 56963.703125 43.5
"1" "10" -1241.83996582031 962 0 2003.77001953125 2106 62354.73828125 43.5
"1" "10" 11069.3994140625 12358 58702.390625 6544.33984375 5131 83587.96875 43.5
"1" "10" -332.880004882812 2052 0 1623.25 1691 62910.296875 43.5
"1" "10" 2115.84008789062 3990 34752.80859375 2299.72998046875 2686 56111.359375 43.5
"1" "10" 3281.67993164062 3557 60463.359375 2245.36987304688 2539 57956.89453125 43.5
"1" "10" 5050.19970703125 5281 62671.82421875 4459.02978515625 4888 59784.5703125 43.5
"1" "10" 6757.16015625 6321 70058.1015625 5830.10986328125 3929 97246.65625 43.5
"1" "10" 4150.35986328125 4373 62199.40234375 2754.23999023438 3030 59571.578125 43.5
"1" "10" 5179.39990234375 3786 89655.875 2864.46997070312 3243 57886.5 43.5
"1" "10" 2043.64001464844 984 136109.765625 1105.31994628906 944 76735.4375 43.5
"1" "10" 21684.3203125 22828 62252.66015625 8607 8770 64317.94140625 43.5999984741211
"1" "10" 6194.759765625 4338 93586.859375 2849.36987304688 2933 63667.33984375 43.5999984741211
"1" "10" 6352.83984375 3869 107609.125 3106.07006835938 3354 60691.53515625 43.5999984741211
"1" "10" 10060.8798828125 7726 85341.6796875 4915.0498046875 4467 72109.4140625 43.5999984741211
"1" "10" 7487.52001953125 4650 105527.34375 3548.5 4052 57392.51953125 43.5999984741211
"1" "10" 5856.56005859375 2865 133967.03125 1762.17004394531 1942 59467.33984375 43.5999984741211
"1" "10" 7242.7998046875 5517 86036.640625 3483.57006835938 3784 60332.78125 43.7000007629395
"1" "10" 5180.16015625 3605 94171.1484375 2020.38000488281 2407 55009.3984375 43.7000007629395
"1" "10" 4423.19970703125 2301 125979.4921875 2246.8798828125 2509 58689.328125 43.7000007629395
"1" "10" 6511.6796875 4398 97032.625 3513.77001953125 3819 60298.09765625 43.7000007629395
"1" "10" 8056.759765625 7251 72818.6171875 3574.169921875 3698 63341.48828125 43.7000007629395
"1" "10" 9804.759765625 9058 70938.921875 2942.98999023438 3077 62681.76953125 43.7000007629395
"1" "10" 3259.63989257812 3159 67623.8671875 1682.14001464844 1914 57597.0390625 43.7999992370605
"1" "10" 11414.439453125 12810 58396.30859375 6483.93994140625 6916 61441.80078125 43.7999992370605
"1" "10" 5307.080078125 5603 62074.74609375 3711.580078125 3961 61409.26953125 43.7999992370605
"1" "10" 2003.35998535156 2215 59274.1328125 2856.919921875 3301 56719.51171875 43.7999992370605
"1" "10" 4431.56005859375 4434 65499.94140625 2594.17993164062 2775 61265.6484375 43.9000015258789
"1" "10" 4414.080078125 4335 66731.5234375 2163.830078125 2392 59284.6015625 43.9000015258789
"1" "10" 4528.83984375 4813 61666.75 3500.17993164062 3636 63087.94921875 43.9000015258789
"1" "10" 3082.56005859375 2817 71714.109375 1730.4599609375 1956 57979.25390625 43.9000015258789
"1" "10" 6234.27978515625 6894 59264.54296875 3853.52001953125 3922 64391.7109375 43.9000015258789
"1" "10" 8714.16015625 9097 62777.96875 5167.2197265625 4656 72731.734375 43.9000015258789
"1" "10" 1377.11999511719 1348 66951.734375 1340.88000488281 1589 55302.6484375 43.9000015258789
"1" "10" 7429.759765625 8310 58594.0703125 3602.85986328125 3671 64319.54296875 43.9000015258789
"1" "10" 5731.16015625 5884 63833.671875 3548.5 4047 57463.43359375 43.9000015258789
"1" "10" 2346.8798828125 2582 59568.2109375 1608.15002441406 1809 58259.66015625 43.9000015258789
"1" "10" 3505.8798828125 3318 69246.9375 2397.8798828125 2679 58659.00390625 43.9000015258789
"1" "10" 8756.7197265625 9594 59816.59765625 3278.2099609375 3514 61138.5234375 43.9000015258789
"1" "10" 8845.6396484375 10416 55655.51953125 3667.7900390625 3738 64305.05078125 44
"1" "10" 5061.60009765625 5319 62364.55078125 2615.32006835938 2709 63269.703125 44
"1" "10" 5209.0400390625 3668 93069.703125 4018.10986328125 4239 62120.98828125 44
"1" "10" 12213.9599609375 11716 68321.4453125 3888.25 4029 63246.546875 44
"1" "10" 5069.19970703125 5118 64911.109375 2822.18994140625 2846 64987.7109375 44
"1" "10" 1879.47998046875 2195 56115.53515625 2145.7099609375 2263 62139.3046875 44
"1" "10" 1495.67993164062 1752 55947.98828125 1620.22998046875 1743 60919.90625 44.0999984741211
"1" "10" 95.7600021362305 550 11410.4140625 1007.16998291016 1042 63345.38671875 44.0999984741211
"1" "10" 7672.9599609375 10846 46363.1875 3269.14990234375 3417 62700.328125 44.0999984741211
"1" "10" 1010.03997802734 2437 27162.078125 1786.32995605469 1861 62906.45703125 44.0999984741211
"1" "10" 1399.919921875 2507 36595.59765625 1522.07995605469 1683 59269.7734375 44.0999984741211
"1" "10" 2048.9599609375 4487 29926.59765625 2896.17993164062 3063 61966.71484375 44.0999984741211
"1" "10" 646 2867 14766.744140625 2579.080078125 2932 57647.54296875 44.0999984741211
"1" "10" 581.399963378906 3821 9971.8994140625 2191.01000976562 2339 61389.49609375 44.0999984741211
"1" "10" -339.720001220703 2051 0 899.960021972656 1055 55905.00390625 44.0999984741211
"1" "10" 596.599975585938 3256 12008.22265625 2563.97998046875 2601 64603.23046875 44.0999984741211
"1" "10" -408.880004882812 3444 0 2088.330078125 2378 57552.90234375 44.0999984741211
"1" "10" 91.9599990844727 4652 1295.50524902344 3522.830078125 3697 62448.51953125 44.0999984741211
"1" "10" -193.800003051758 3795 0 2449.21997070312 2604 61640.5859375 44.0999984741211
"1" "10" -4165.56005859375 646 0 2704.40991210938 2935 60387.125 44.0999984741211
"1" "10" -2565 2466 0 2542.84008789062 2722 61222.47265625 44.0999984741211
"1" "10" -3473.19995117188 2495 0 2301.23999023438 2559 58934.765625 44.2000007629395
"1" "10" -4018.8798828125 1656 0 2166.85009765625 2368 59969.0390625 44.2000007629395
"1" "10" -4610.919921875 1230 0 2506.60009765625 2586 63523.80078125 44.2000007629395
"1" "10" -2511.0400390625 3885 0 2340.5 2528 60675.2421875 44.2000007629395
"1" "10" -5352.68017578125 338 0 2224.22998046875 2445 59618.4609375 44.2000007629395
"1" "10" -2012.47998046875 4759 0 3719.1298828125 4119 59173.8046875 44.2000007629395
"1" "10" -3843.32006835938 2594 0 3974.32006835938 4259 61155.44921875 44.2000007629395
"1" "10" 13523.439453125 22596 39222.5234375 7463.93017578125 6433 76038.5703125 44.2000007629395
"1" "10" -3847.8798828125 1495 0 1429.96997070312 1473 63621.53125 44.2999992370605
"1" "10" -3569.71997070312 2052 0 2612.30004882812 2991 57238.27734375 44.2999992370605
"1" "10" -2758.80004882812 1517 0 1434.5 1499 62716.07421875 44.2999992370605
"1" "10" 668.039978027344 2527 17325.15625 2699.8798828125 2975 59475.40625 44.2999992370605
"1" "10" 1326.19995117188 1405 61860.3828125 1352.9599609375 1575 56296.875 44.4000015258789
"1" "10" 3283.19995117188 3414 63025.1328125 2515.65991210938 2780 59304.421875 44.4000015258789
"1" "10" 17432.87890625 17882 63890.0078125 8013.56982421875 8365 62782.70703125 44.4000015258789
"1" "10" 11817.240234375 9285 83409.2265625 4913.5400390625 5078 63413.50390625 44.4000015258789
"1" "10" 8479.3203125 4996 111229.125 2379.76000976562 2511 62110.69140625 44.4000015258789
"1" "10" 9369.2802734375 4030 152363.5625 2631.92993164062 2939 58688.7265625 44.4000015258789
"1" "10" 8325.0400390625 3772 144642.0625 2995.84008789062 3356 58502.80078125 44.4000015258789
"1" "10" 5610.31982421875 1716 214264.53125 753.489990234375 937 52700.87890625 44.5
"1" "10" 12245.8798828125 10032 79998.6015625 4058.8798828125 4484 59322.6484375 44.5
"1" "10" 14471.919921875 12540 75632.515625 5200.43994140625 5549 61419.359375 44.5
"1" "10" 7510.31982421875 2665 184689.0625 881.839965820312 863 66966.703125 44.5
"1" "10" 10601.240234375 7329 94796.40625 4406.18017578125 4325 66766.1171875 44.5
"1" "10" 7613.6796875 3909 127646.484375 2085.31005859375 2202 62063.0703125 44.5
"1" "10" 5862.64013671875 3596 106844.8203125 3457.89990234375 3802 59604.66015625 44.5
"1" "10" 7213.15966796875 5426 87121.578125 3352.19995117188 3637 60404.1171875 44.5
"1" "10" 4884.52001953125 2111 151639.9375 1389.19995117188 1539 59156.9921875 44.5
"1" "10" 8827.3994140625 6796 85125.4375 3986.39990234375 4465 58511.24609375 44.5
"1" "10" 6965.39990234375 6886 66291.671875 2351.07006835938 2470 62380.45703125 44.5999984741211
"1" "10" 6437.9599609375 6054 69692.46875 3254.05004882812 3551 60055.59765625 44.5999984741211
"1" "10" 3040.76000976562 1598 124705.4140625 1961.48999023438 2301 55866.23828125 44.5999984741211
"1" "10" 4939.23974609375 4712 68696.5234375 3119.65991210938 3301 61935.7890625 44.7000007629395
"1" "10" 4643.60009765625 4651 65431.73046875 2758.77001953125 2893 62495.25 44.7000007629395
"1" "10" 3390.35986328125 3361 66108.484375 2465.830078125 2552 63323.13671875 44.7000007629395
"1" "10" 1892.40002441406 2809 44151.05859375 3004.89990234375 3288 59893.28515625 44.7000007629395
"1" "10" 1704.67993164062 1582 70618.1484375 1140.05004882812 1172 63749.421875 44.7000007629395
"1" "10" 1509.35998535156 2372 41702.11328125 2200.07006835938 2322 62094.65234375 44.7000007629395
"1" "10" -76.7600021362305 1333 0 1827.09997558594 2118 56534.8515625 44.7000007629395
"1" "10" 2099.11987304688 3102 44348.13671875 1828.60998535156 2058 58231.19140625 44.7000007629395
"1" "10" 20573.958984375 23566 57215.265625 8012.06005859375 7429 70679.5546875 44.7000007629395
"1" "10" 1833.88000488281 4068 29544.041015625 2882.59008789062 3116 60626.90234375 44.7000007629395
"1" "10" 4230.919921875 6918 40080.6015625 2896.17993164062 3170 59875.09765625 44.7999992370605
"1" "10" 679.440002441406 3663 12156.095703125 1831.63000488281 1975 60778.5859375 44.7999992370605
"1" "10" 1557.23999023438 2672 38194.33984375 2402.40991210938 2603 60485.7265625 44.7999992370605
"1" "10" 1944.07995605469 4712 27038.8828125 5449.58984375 4703 75939.6796875 44.7999992370605
"1" "10" 3699.67993164062 7297 33227.66015625 4060.38989257812 4423 60163.171875 44.7999992370605
"1" "10" 621.679992675781 4878 8352.2802734375 3412.60009765625 3667 60989.41015625 44.7999992370605
"1" "10" -964.440002441406 1292 0 1653.44995117188 1784 60740.1875 44.7999992370605
"1" "10" 101.839996337891 3408 1958.38793945312 2935.43994140625 3097 62117.20703125 44.7999992370605
"1" "10" -929.47998046875 1512 0 1114.38000488281 1204 60657.8125 44.7999992370605
"1" "10" -1980.55993652344 1550 0 2209.1298828125 2485 58260.578125 44.7999992370605
"1" "10" 3906.39990234375 9299 27530.900390625 5429.9599609375 5918 60131.44140625 44.7999992370605
"1" "10" 30548.958984375 36938 54200.4609375 11847.4599609375 9405 82555.5703125 44.9000015258789
"1" "10" -282.720001220703 4343 0 2497.5400390625 2808 58290.16796875 44.9000015258789
"1" "10" -3351.59985351562 1108 0 1750.08996582031 1772 64725.6796875 44.9000015258789
"1" "10" -1388.52001953125 3432 0 3732.71997070312 4127 59274.90625 44.9000015258789
"1" "10" -2282.28002929688 2444 0 2486.96997070312 2744 59397.25390625 44.9000015258789
"1" "10" -1757.11999511719 3052 0 7941.08984375 4991 104273.140625 44.9000015258789
"1" "10" -3192.76000976562 1341 0 1399.77001953125 1619 56661.71875 44.9000015258789
"1" "10" 11232.0400390625 17256 42657.796875 6293.68017578125 6273 65752.0625 44.9000015258789
"1" "10" -997.880004882812 2469 0 3785.57006835938 4214 58873.06640625 45
"1" "10" -2240.47998046875 1267 0 1765.18994140625 1839 62905.64453125 45
"1" "10" -911.239990234375 1267 0 1851.26000976562 1979 61305.80078125 45
"1" "10" 1076.92004394531 2520 28006.759765625 1525.09997558594 1791 55806.2265625 45
"1" "10" 739.47998046875 1621 29896.70703125 1058.51000976562 1217 57001.2421875 45
"1" "10" 126.919998168945 1851 4493.6953125 2882.59008789062 3174 59519.03515625 45.0999984741211
"1" "10" 1377.88000488281 3954 22837.8203125 2098.89990234375 2320 59290.30078125 45.0999984741211
"1" "10" 4456.64013671875 5344 54653.88671875 2942.98999023438 2942 65558.0546875 45.0999984741211
"1" "10" 2387.919921875 3269 47872.35546875 2047.55993652344 2220 60445.4453125 45.0999984741211
"1" "10" -405.079986572266 1050 0 1191.39001464844 1306 59784.7890625 45.0999984741211
"1" "10" 2561.9599609375 1975 85012.96875 1200.44995117188 1325 59375.61328125 45.0999984741211
"1" "10" 17486.83984375 19981 57355.3671875 6971.669921875 7062 64697.7265625 45.0999984741211
"1" "10" 3646.47998046875 5054 47284.46875 3157.40991210938 3288 62933.09765625 45.2000007629395
"1" "10" 1534.43994140625 2243 44833.28515625 1466.2099609375 1624 59168.43359375 45.2000007629395
"1" "10" 1872.64001464844 1197 102527.4296875 1395.23999023438 1522 60077.82421875 45.2000007629395
"1" "10" 8709.599609375 10425 54752.265625 4866.72998046875 5341 59716.53515625 45.2000007629395
"1" "10" 2041.35998535156 1535 87154.7734375 1167.22998046875 1350 56663.3984375 45.2000007629395
"1" "10" 3643.43994140625 2258 105746.8984375 1244.23999023438 1474 55320.56640625 45.2000007629395
"1" "10" 6808.83984375 4477 99670.34375 4336.72021484375 3782 75148.4140625 45.2000007629395
"1" "10" 5835.27978515625 5475 69848.5703125 2544.35009765625 2918 57144.12109375 45.2000007629395
"1" "10" 2391.71997070312 1258 124597.578125 694.599975585938 735 61933.74609375 45.2999992370605
"1" "10" 6586.919921875 5978 72211.5078125 2562.46997070312 2663 63061.97265625 45.2999992370605
"1" "10" 8811.439453125 6498 88868.34375 4188.73974609375 4668 58807.4609375 45.2999992370605
"1" "10" 8559.1201171875 6207 90370.6328125 2823.69995117188 3065 60376.5078125 45.2999992370605
"1" "10" 6789.83984375 3625 122752.8203125 3048.68994140625 3062 65251.125 45.2999992370605
"1" "10" 14300.16015625 9503 98618.8984375 3738.76000976562 3916 62569.80859375 45.4000015258789
"1" "10" 6840.759765625 2691 166598.3125 1408.82995605469 1500 61552.7265625 45.4000015258789
"1" "10" 8455.759765625 4540 122060.9453125 2665.14990234375 2947 59268.1640625 45.4000015258789
"1" "10" 8051.43994140625 3485 151408.65625 2121.55004882812 2093 66429.9609375 45.4000015258789
"1" "10" 15994.2001953125 10054 104256.6171875 3836.90991210938 4251 59152.140625 45.4000015258789
"1" "10" 8613.080078125 3341 168951.46875 1523.58996582031 1634 61107.70703125 45.4000015258789
"1" "10" 9278.83984375 4466 136161.671875 3107.580078125 3441 59185.8125 45.5
"1" "10" 7406.19970703125 2417 200816.1875 1724.42004394531 1841 61385.984375 45.5
"1" "10" 6738.919921875 2774 159207.59375 1442.05004882812 1640 57625.73046875 45.5
"1" "10" 8008.8798828125 3813 137652.75 2077.76000976562 2284 59618.25 45.5
"1" "10" 8051.43994140625 4967 106232.96875 2476.39990234375 2772 58547.3828125 45.5
"1" "10" 17543.83984375 14408 79799.6328125 4403.16015625 4869 59265.8671875 45.5
"1" "10" 7720.080078125 3609 140189.296875 3202.7099609375 3591 58449.6796875 45.5
"1" "10" 13315.9599609375 10373 84129.453125 4804.81982421875 4738 66460.25 45.5
"1" "10" 6080 3093 128826.03125 1754.61999511719 1921 59859.8515625 45.5
"1" "10" 6206.16015625 2614 155595.609375 1940.34997558594 2224 57177.5078125 45.5
"1" "10" 6786.0400390625 2991 148689.375 1644.39001464844 1927 55924.62109375 45.5
"1" "10" 3657.8798828125 3158 75909.6953125 3130.22998046875 3396 60407.171875 45.5
"1" "10" 2957.15991210938 2144 90391.9921875 2272.55004882812 2484 59957.265625 45.5
"1" "10" 2485.9599609375 2128 76560.0859375 868.25 976 58300.8515625 45.5
"1" "10" 2183.47998046875 3531 40525.78125 2320.86987304688 2541 59858.53125 45.5
"1" "10" 1323.92004394531 2982 29096.05078125 2630.419921875 3042 56669.03515625 45.5999984741211
"1" "10" -1135.43994140625 1927 0 2129.10009765625 2289 60957.93359375 45.5999984741211
"1" "10" -959.880004882812 4350 0 3447.330078125 3612 62548.234375 45.5999984741211
"1" "10" -1717.59997558594 4190 0 3590.78002929688 3851 61107.60546875 45.5999984741211
"1" "10" -3059.76000976562 3814 0 2686.2900390625 2825 62318.12109375 45.5999984741211
"1" "10" -4228.64013671875 1749 0 2778.39990234375 2962 61473.73828125 45.5999984741211
"1" "10" -2835.56005859375 4235 0 5301.60986328125 4275 81273.984375 45.5999984741211
"1" "10" -4629.16015625 1851 0 2609.28002929688 2892 59129.24609375 45.5999984741211
"1" "10" 2802.8798828125 12134 15138.416015625 6606.25 6717 64455.44140625 45.5999984741211
"1" "10" -5498.60009765625 541 0 2452.23999023438 2726 58954.51171875 45.7000007629395
"1" "10" -2565.76000976562 4512 0 6224.2197265625 4039 100992.9375 45.7000007629395
"1" "10" -5723.56005859375 576 0 1399.77001953125 1601 57298.76953125 45.7000007629395
"1" "10" -3931.47998046875 4104 0 2770.85009765625 3150 57647.75390625 45.7000007629395
"1" "10" -5605.759765625 209 0 2885.60986328125 3131 60399.66015625 45.7000007629395
"1" "10" -5586.759765625 582 0 2163.830078125 2481 57157.9140625 45.7000007629395
"1" "10" -5430.9599609375 493 0 1866.35998535156 2057 59462.21484375 45.7000007629395
"1" "10" -5291.8798828125 1201 0 1799.92004394531 2022 58338.0625 45.7000007629395
"1" "10" -5333.68017578125 504 0 1985.65002441406 2361 55117.13671875 45.7000007629395
"1" "10" -4659.56005859375 2643 0 3747.82006835938 3948 62213.05859375 45.7999992370605
"1" "10" -5435.52001953125 367 0 2727.06005859375 3094 57763.61328125 45.7999992370605
"1" "10" -5383.080078125 297 0 2169.86987304688 2329 61058.21875 45.7999992370605
"1" "10" -5152.7998046875 814 0 2145.7099609375 2290 61406.66015625 45.7999992370605
"1" "10" -4731.759765625 712 0 2032.4599609375 2201 60517.6328125 45.7999992370605
"1" "10" -4100.9599609375 1681 0 2358.61987304688 2399 64432.89453125 45.7999992370605
"1" "10" -3853.19995117188 587 0 1090.21997070312 1226 58277.86328125 45.7999992370605
"1" "10" -2612.8798828125 565 0 1576.43994140625 1793 57620.5078125 45.7999992370605
"1" "10" 3041.52001953125 5732 34774.78515625 3935.06005859375 3766 68477.9921875 45.7999992370605
"1" "10" 1766.23999023438 3842 30128.138671875 2962.61987304688 3122 62190.34765625 45.7999992370605
"1" "10" 1301.11999511719 2697 31616.685546875 1884.47998046875 2048 60303.359375 45.7999992370605
"1" "10" 1099.71997070312 2404 29979.72265625 1562.84997558594 1867 54859.640625 45.9000015258789
"1" "10" 4620.7998046875 4199 72119.2578125 3793.11987304688 4232 58739.58203125 45.9000015258789
"1" "10" 7632.6796875 8550 58504.71484375 5676.08984375 5975 62257.4453125 45.9000015258789
"1" "10" 2827.9599609375 1126 164594.296875 481.690002441406 359 87933.25 45.9000015258789
"1" "10" 12310.4794921875 9359 86203.609375 3462.42993164062 3645 62253.4453125 45.9000015258789
"1" "10" 6178.7998046875 2175 186176.46875 887.880004882812 955 60929.95703125 45.9000015258789
"1" "10" 6846.080078125 3306 135712.25 1944.88000488281 2163 58927.26171875 45.9000015258789
"1" "10" 9711.2802734375 4524 140680.484375 2912.7900390625 3027 63063.3046875 45.9000015258789
"1" "10" 8607 3644 154793.71875 2915.81005859375 3138 60895.64453125 45.9000015258789
"1" "10" 8334.16015625 3370 162073.453125 1419.40002441406 1545 60208.2890625 45.9000015258789
"1" "10" 17825.798828125 13111 89103.15625 5656.4599609375 6253 59283.828125 45.9000015258789
"1" "10" 11956.3203125 6369 123028.6484375 2431.10009765625 2616 60903.8984375 46
"1" "10" 10336.759765625 3905 173477.5625 2896.17993164062 3193 59443.80078125 46
"1" "10" 11676.6396484375 6108 125284.9140625 2468.85009765625 2647 61125.2578125 46
"1" "10" 17345.48046875 12599 90225.6875 6859.93017578125 7383 60892.9140625 46
"1" "10" 8983.9599609375 3355 175491.140625 1556.80993652344 1824 55935.90625 46
"1" "10" 13847.2001953125 8841 102645.640625 2357.10986328125 2599 59436.5390625 46
"1" "10" 16538.359375 12156 89162.3828125 4448.4599609375 4680 62293.64453125 46
"1" "10" 8124.39990234375 3298 161443.515625 1759.15002441406 1834 62861.3203125 46
"1" "10" 14462.7998046875 10689 88673.78125 6816.14013671875 7415 60243.09765625 46
"1" "10" 10087.4794921875 6931 95382.0625 4114.75 3934 68547.09375 46.0999984741211
"1" "10" 8525.6796875 6944 80463.5546875 2000.75 2235 58667.18359375 46.0999984741211
"1" "10" 3146.39990234375 2893 71276.34375 1979.60998535156 2092 62015.16015625 46.0999984741211
"1" "10" 340.47998046875 588 37948.46484375 597.960021972656 705 55585.68359375 46.2000007629395
"1" "10" 6858.23974609375 8347 53847.0859375 3957.7099609375 4215 61535.58203125 46.2000007629395
"1" "10" 2042.11999511719 2211 60530.25 1410.33996582031 1502 61536.6484375 46.2000007629395
"1" "10" 3158.56005859375 3533 58590.2578125 3276.69995117188 3080 69721.375 46.2000007629395
"1" "10" 6735.1201171875 8838 49942.6171875 5381.64013671875 5752 61316.265625 46.2000007629395
"1" "10" 1845.28002929688 2431 49745.8984375 1827.09997558594 1972 60720.5 46.2000007629395
"1" "10" 2147.76000976562 2807 50144.49609375 2150.23999023438 2581 54598.26953125 46.2000007629395
"1" "10" 91.1999969482422 843 7090.015625 723.289978027344 776 61084.44921875 46.2000007629395
"1" "10" 941.640014648438 2338 26394.91796875 3035.10009765625 3244 61315.7578125 46.2000007629395
"1" "10" -532.760009765625 1395 0 1408.82995605469 1525 60543.66015625 46.2000007629395
"1" "10" 3985.43994140625 5883 44397.37890625 3142.31005859375 2953 69737.375 46.2000007629395
"1" "10" 2165.23999023438 2880 49271.2421875 1875.42004394531 2026 60665.1171875 46.2999992370605
"1" "10" 3920.83984375 4280 60036.4921875 2032.4599609375 2093 63640.37109375 46.2999992370605
"1" "10" 19421.0390625 24527 51892.90234375 7009.419921875 7059 65075.69140625 46.2999992370605
"1" "10" 6082.27978515625 7238 55071.60546875 3057.75 3314 60468.53125 46.2999992370605
"1" "10" 7987.60009765625 9478 55230.5703125 3548.5 3639 63906.15625 46.2999992370605
"1" "10" 4246.1201171875 4637 60011.58984375 2872.02001953125 3221 58435.48828125 46.2999992370605
"1" "10" 1523.79992675781 847 117902.890625 75.5 225 21990.970703125 46.2999992370605
"1" "10" 2694.9599609375 2249 78531.3046875 2600.21997070312 2813 60578.74609375 46.2999992370605
"1" "10" 12854.6396484375 8678 97077.8671875 6634.93994140625 3690 117839.4140625 46.4000015258789
"1" "10" 4665.64013671875 4439 68882.0546875 3657.21997070312 2428 98714.8203125 46.4000015258789
"1" "10" 4892.1201171875 3591 89281.5390625 1837.67004394531 1991 60488.9765625 46.4000015258789
"1" "10" 10998.7197265625 11767 61257.08984375 6493 6868 61957.66796875 46.4000015258789
"1" "10" 6171.19970703125 4280 94494.34375 2891.64990234375 3145 60256.6484375 46.4000015258789
"1" "10" 3870.67993164062 2848 89069.1328125 2637.96997070312 2338 73944.390625 46.4000015258789
"1" "10" 2272.39990234375 3454 43116.38671875 1869.38000488281 2035 60202.3046875 46.4000015258789
"1" "10" 206.720001220703 1690 8016.33251953125 1733.47998046875 1931 58832.390625 46.4000015258789
"1" "10" 1062.47998046875 4049 17197.009765625 2968.65991210938 3327 58477.33984375 46.4000015258789
"1" "10" 297.160003662109 5761 3380.43359375 3427.69995117188 3241 69311.25 46.5
"1" "10" 8318.2001953125 16181 33690.2265625 5757.6298828125 5708 66105.8203125 46.5
"1" "10" -3340.19995117188 2433 0 1733.47998046875 1915 59323.94140625 46.5
"1" "10" -3785.56005859375 2015 0 3090.96997070312 3139 64533.23046875 46.5
"1" "10" -3340.9599609375 1435 0 2126.080078125 1447 96292.1796875 46.5
"1" "10" -1431.83996582031 4769 0 3897.31005859375 3665 69690.0703125 46.5
"1" "10" -4571.39990234375 1142 0 2538.31005859375 2837 58636.1328125 46.5
"1" "10" -5193.83984375 530 0 1180.81994628906 1192 64921.3203125 46.5
"1" "10" -2001.83996582031 6089 0 3352.19995117188 3739 58756.29296875 46.5
"1" "10" -4740.8798828125 1859 0 2594.17993164062 2760 61598.6171875 46.5999984741211
"1" "10" 29591.359375 43026 45072.734375 15779.5 14729 70210.1484375 46.5999984741211
"1" "10" 2574.11987304688 6876 24534.251953125 6280.08984375 3519 116957.078125 46.5999984741211
"1" "10" -4403.43994140625 2216 0 2923.35986328125 3082 62162.6640625 46.5999984741211
"1" "10" -2625.80004882812 2726 0 3637.59008789062 3920 60814.56640625 46.5999984741211
"1" "10" -953.799987792969 3357 0 1591.5400390625 1721 60606.140625 46.5999984741211
"1" "10" -1831.59997558594 2611 0 2576.06005859375 2712 62250.984375 46.5999984741211
"1" "10" -794.9599609375 3270 0 3190.6298828125 3534 59168.3984375 46.5999984741211
"1" "10" 2314.9599609375 6553 23151.71875 3803.68994140625 4104 60740.40234375 46.5999984741211
"1" "10" 1569.40002441406 4408 23333.076171875 3139.2900390625 3275 62820.30859375 46.7000007629395
"1" "10" 817.760009765625 4217 12708.732421875 2458.28002929688 2698 59713.06640625 46.7000007629395
"1" "10" -193.039993286133 1533 0 2568.51000976562 2800 60117.8125 46.7000007629395
"1" "10" 44.0799980163574 2250 1283.92309570312 1162.69995117188 1465 52012.76953125 46.7000007629395
"1" "10" -883.119995117188 525 0 909.02001953125 1003 59395.35546875 46.7000007629395
"1" "10" 1912.919921875 2361 53098.3125 2624.3798828125 2762 62270.58984375 46.7000007629395
"1" "10" 2708.63989257812 2680 66236.3515625 1451.10998535156 1567 60689.18359375 46.7000007629395
"1" "10" 2794.52001953125 2333 78500.5 1214.0400390625 1357 58631.78515625 46.7000007629395
"1" "10" 2659.23999023438 1463 119122.3125 1706.30004882812 1777 62928.578125 46.7000007629395
"1" "10" 5020.56005859375 3206 102628.640625 2615.32006835938 2874 59637.30859375 46.7000007629395
"1" "10" 4710.47998046875 2537 121681.5234375 1731.96997070312 1930 58811.59765625 46.7000007629395
"1" "10" 5514.56005859375 3002 120387.140625 1804.44995117188 1914 61784.96875 46.7999992370605
"1" "10" 8011.919921875 4421 118767.0625 2428.080078125 2807 56689.2265625 46.7999992370605
"1" "10" 10408.2001953125 7936 85951.578125 3610.40991210938 3808 62135.45703125 46.7999992370605
"1" "10" 9655.7998046875 5412 116925.8203125 3636.080078125 4072 58520.17578125 46.7999992370605
"1" "10" 234906.109375 249026 61820.078125 39383.8203125 30152 85601.5625 46.7999992370605
"1" "10" 8313.6396484375 2553 213412.71875 1519.05993652344 1710 58218.19921875 46.7999992370605
"1" "10" 9538 4583 136391.53125 2873.53002929688 3164 59519.48828125 46.7999992370605
"1" "10" 7436.60009765625 3774 129137.5234375 2950.5400390625 3330 58068.04296875 46.7999992370605
"1" "10" 6787.56005859375 2550 174442.984375 1423.92993164062 1484 62883.203125 46.7999992370605
"1" "10" 7666.8798828125 3551 141497.234375 1392.21997070312 1491 61194.18359375 46.9000015258789
"1" "10" 11022.2802734375 6120 118032.0546875 3726.67993164062 4150 58851.0078125 46.9000015258789
"1" "10" 9857.9599609375 5587 115634.734375 1691.19995117188 1801 61540.5234375 46.9000015258789
"1" "10" 10459.8798828125 5081 134914.140625 2335.96997070312 2550 60035.3515625 46.9000015258789
"1" "10" 5767.64013671875 1804 209527.75 1359 1456 61169.93359375 47
"1" "10" 9131.3994140625 6203 96475.15625 2742.15991210938 2929 61355.4765625 47
"1" "10" 10394.51953125 7608 89539.3359375 3258.580078125 3608 59189.109375 47
"1" "10" 19516.798828125 19874 64358.1015625 7397.48974609375 7031 68952.0546875 47
"1" "10" 5239.43994140625 3363 102102.8671875 1981.11999511719 2279 56970.0234375 47
"1" "10" 14426.3193359375 16855 56092.74609375 5410.330078125 5355 66213.1484375 47
"1" "10" 2389.43994140625 2097 74675.4140625 1478.2900390625 1613 60062.7578125 47
"1" "10" 3513.47998046875 2964 77685.3671875 2298.21997070312 2553 58995.74609375 47
"1" "10" 2400.080078125 3155 49854.72265625 2168.36010742188 2362 60163.26953125 47
"1" "10" 84670.078125 100288 55330.03125 21007.119140625 18988 72504.875 47
"1" "10" 5933.31982421875 9320 41721.6796875 3213.28002929688 3429 61413.1015625 47
"1" "10" 601.919982910156 1782 22136.603515625 2416 2661 59502.05859375 47
"1" "10" -505.399993896484 1351 0 1734.98999023438 1909 59562.23828125 47
"1" "10" 1618.0400390625 2865 37012.16796875 4137.39990234375 2658 102012.2890625 47.0999984741211
"1" "10" -3971.76000976562 883 0 998.109985351562 1083 60399.015625 47.0999984741211
"1" "10" -2154.59985351562 2113 0 1878.43994140625 2151 57231.7265625 47.0999984741211
"1" "10" -3736.919921875 1186 0 2637.96997070312 2821 61283.9453125 47.0999984741211
"1" "10" -3293.080078125 1680 0 2429.59008789062 2731 58303.046875 47.0999984741211
"1" "10" -4098.68017578125 1536 0 2311.81005859375 2014 75226.8046875 47.0999984741211
"1" "10" -2302.80004882812 2375 0 4668.919921875 4019 76133.9453125 47.2000007629395
"1" "10" -3787.07983398438 1335 0 2115.51000976562 2298 60331.62109375 47.2000007629395
"1" "10" -805.599975585938 4067 0 2962.61987304688 3174 61171.47265625 47.2000007629395
"1" "10" -4179.23974609375 736 0 975.460021972656 1096 58328.23828125 47.2000007629395
"1" "10" -3961.8798828125 1068 0 2159.30004882812 2323 60917.734375 47.2000007629395
"1" "10" -3834.9599609375 481 0 1873.91003417969 2129 57683.69140625 47.2000007629395
"1" "10" -2711.67993164062 1342 0 2345.03002929688 2569 59822.4609375 47.2000007629395
"1" "10" -1616.52001953125 1976 0 4493.759765625 3471 84846.7421875 47.2000007629395
"1" "10" -3046.83984375 1590 0 2979.22998046875 2712 71993.65625 47.2000007629395
"1" "10" -1060.9599609375 2100 0 2332.94995117188 2534 60336.30859375 47.2000007629395
"1" "10" -862.599975585938 2241 0 2014.33996582031 2291 57621.90625 47.2999992370605
"1" "10" 5107.9599609375 8820 37954.109375 5019.23974609375 5186 63428.63671875 47.2999992370605
"1" "10" 6959.31982421875 9339 48836.70703125 5328.7900390625 3611 96712.15625 47.2999992370605
"1" "10" 3427.59985351562 6378 35219.69140625 4262.72998046875 4583 60956.203125 47.2999992370605
"1" "10" -1121 1788 0 3685.90991210938 3853 62693.953125 47.2999992370605
"1" "10" 9422.4794921875 13559 45542.56640625 7537.919921875 6893 71667.6640625 47.2999992370605
"1" "10" 1045 2986 22935.40625 2745.17993164062 2976 60452.9921875 47.2999992370605
"1" "10" 799.52001953125 2731 19186.138671875 2497.5400390625 2874 56951.5625 47.2999992370605
"1" "10" 5643.759765625 7615 48571.16796875 2775.3798828125 2998 60669.54296875 47.2999992370605
"1" "10" 360.239990234375 704 33535.0703125 591.919982910156 741 52350.96875 47.2999992370605
"1" "10" -790.399963378906 529 0 1497.92004394531 1347 72878.7578125 47.4000015258789
"1" "10" 5823.1201171875 8150 46825.03125 4161.56005859375 4232 64445.1796875 47.4000015258789
"1" "10" 1608.16003417969 1527 69019.2421875 638.72998046875 745 56187.66015625 47.4000015258789
"1" "10" 1545.83996582031 2272 44589.86328125 1724.42004394531 1816 62231.05078125 47.4000015258789
"1" "10" 235.599990844727 1399 11036.6552734375 1700.26000976562 1784 62459.77734375 47.4000015258789
"1" "10" 1096.67993164062 1982 36262.37109375 1260.84997558594 1436 57542.5234375 47.4000015258789
"1" "10" 329.839996337891 1045 20685.544921875 649.299987792969 722 58937.015625 47.4000015258789
"1" "10" 1417.40002441406 2633 35279.421875 2441.669921875 2781 57539.48046875 47.4000015258789
"1" "10" 129.959991455078 1077 7908.1318359375 1310.67993164062 1459 58873.6953125 47.4000015258789
"1" "10" 8417 8220 67106.6328125 5606.6298828125 3986 92181.6640625 47.5
"1" "10" 2395.52001953125 3120 50318.20703125 1437.52001953125 1643 57339.81640625 47.5
"1" "10" 1487.31994628906 2945 33097.7890625 2693.84008789062 3030 58265.1875 47.5
"1" "10" 1599.0400390625 2190 47851.45703125 1753.10998535156 1819 63162.0859375 47.5
"1" "10" 1831.59997558594 2154 55726.8984375 1306.15002441406 1497 57180.9296875 47.5
"1" "10" 1630.19995117188 3222 33158.53125 2197.05004882812 2357 61088.62109375 47.5
"1" "10" 2142.43994140625 1453 96632.4453125 1127.96997070312 1337 55289.93359375 47.5
"1" "10" 5129.23974609375 5451 61667.5546875 2518.67993164062 2631 62738.20703125 47.5
"1" "10" 3116 1916 106581.5078125 530.010009765625 673 51611.7890625 47.5999984741211
"1" "10" 1164.31994628906 727 104958.5625 664.400024414062 648 67194.6328125 47.5999984741211
"1" "10" 2736.76000976562 2755 65102.11328125 1135.52001953125 1250 59533.95703125 47.5999984741211
"1" "10" 34921.23828125 33944 67422.765625 10917.2998046875 8582 83369.3984375 47.5999984741211
"1" "10" 21411.48046875 21752 64510.05859375 10375.2099609375 8900 76398.84375 47.5999984741211
"1" "10" 4138.19970703125 3657 74159.4375 2967.14990234375 3086 63012.0390625 47.5999984741211
"1" "10" 7505 5579 88160.546875 1482.81994628906 1728 56237.3203125 47.5999984741211
"1" "10" 5579.919921875 3424 106800.71875 1670.05993652344 1764 62045.94921875 47.5999984741211
"1" "10" 4977.23974609375 4071 80124.875 2192.52001953125 2407 59696.30078125 47.7000007629395
"1" "10" 6283.6796875 5305 77626.25 2814.63989257812 3131 58914.1640625 47.7000007629395
"1" "10" 4813.080078125 2461 128171.4765625 2236.31005859375 2522 58112.140625 47.7000007629395
"1" "10" 5464.39990234375 2018 177460.3125 2112.48999023438 2213 62559.484375 47.7000007629395
"1" "10" 4520.47998046875 1594 185855.8125 1060.02001953125 1139 60991.63671875 47.7000007629395
"1" "10" 5373.9599609375 2353 149676.09375 1171.76000976562 1285 59760.671875 47.7000007629395
"1" "10" 25890.919921875 23735 71488.828125 9502.4296875 7810 79737.6796875 47.7000007629395
"1" "10" 26041.400390625 26119 65341.2890625 10039.990234375 9863 66712.03125 47.7000007629395
"1" "10" 8990.0400390625 5604 105134.0625 3642.11987304688 4167 57281.01171875 47.7000007629395
"1" "10" 7571.8798828125 2267 218893.125 1821.05993652344 2015 59228.28125 47.7000007629395
"1" "10" 5895.31982421875 1948 198334.53125 1232.16003417969 1419 56906.8671875 47.7000007629395
"1" "10" 13737 10841 83042.8984375 4155.52001953125 4460 61061.921875 47.7999992370605
"1" "10" 6140.0400390625 2538 158547.5625 860.700012207031 897 62883.87890625 47.7999992370605
"1" "10" 7707.15966796875 3389 149039.953125 2695.35009765625 2952 59838.234375 47.7999992370605
"1" "10" 7413.0400390625 4205 115534.125 1642.88000488281 1811 59452.1171875 47.7999992370605
"1" "10" 12485.2802734375 8588 95276.6015625 3211.77001953125 3278 64211.8828125 47.7999992370605
"1" "10" 10250.1201171875 6625 101396.515625 2268.02001953125 2497 59526.21484375 47.7999992370605
"1" "10" 5928 2812 138156.96875 1102.30004882812 1225 58971.69921875 47.7999992370605
"1" "10" 6827.080078125 4884 91609.2421875 3112.10986328125 3319 61450.80859375 47.7999992370605
"1" "10" 8899.599609375 7511 77652 3180.06005859375 3456 60303.359375 47.7999992370605
"1" "10" 18665.599609375 18262 66984.375 7605.8701171875 6851 72757.015625 47.7999992370605
"1" "10" 7125 4514 103443.515625 2524.71997070312 2637 62745.5625 47.7999992370605
"1" "10" 3993.80004882812 2130 122881.546875 1185.34997558594 1340 57972.45703125 47.7999992370605
"1" "10" 3315.8798828125 3290 66051.5234375 2770.85009765625 2943 61702.4921875 47.7999992370605
"1" "10" 4940 5401 59942.203125 2486.96997070312 2611 62422.8515625 47.9000015258789
"1" "10" 10326.8798828125 11470 59004.5703125 5013.2001953125 5222 62915.56640625 47.9000015258789
"1" "10" 5449.19970703125 6258 57065.95703125 4294.43994140625 4502 62514.52734375 47.9000015258789
"1" "10" 4081.9599609375 4390 60937.43359375 3122.67993164062 3469 58993.35546875 47.9000015258789
"1" "10" 2715.47998046875 3424 51974.80078125 3317.46997070312 3313 65624.421875 47.9000015258789
"1" "10" 3780.23999023438 5015 49400.16015625 3411.09008789062 3829 58383.18359375 47.9000015258789
"1" "10" 1013.83996582031 2468 26921.806640625 2281.61010742188 2506 59667.8359375 47.9000015258789
"1" "10" -978.880004882812 1920 0 1618.71997070312 1725 61498.22265625 47.9000015258789
"1" "10" -206.720001220703 3147 0 2539.82006835938 2659 62598.5859375 47.9000015258789
"1" "10" -830.679992675781 3255 0 2872.02001953125 3125 60230.62890625 47.9000015258789
"1" "10" -1653 3268 0 1488.85998535156 1633 59751.33203125 47.9000015258789
"1" "10" -3204.15991210938 1617 0 3063.7900390625 3472 57830.80078125 47.9000015258789
"1" "10" 1111.11999511719 7673 9490.20703125 4493.759765625 4792 61457.2265625 48
"1" "10" -4070.56005859375 1081 0 2746.68994140625 3141 57308.83984375 48
"1" "10" 162.639999389648 7336 1452.94104003906 4656.83984375 4923 61992.8203125 48
"1" "10" -263.720001220703 7524 0 6104.93017578125 6638 60273.078125 48
"1" "10" 1722.919921875 10199 11071.0146484375 4984.509765625 5271 61973.9765625 48
"1" "10" -3481.56005859375 3014 0 3010.93994140625 3310 59614.79296875 48
"1" "10" 1280.59997558594 8774 9565.23828125 6346.52978515625 5350 77743.2109375 48
"1" "10" -5107.19970703125 445 0 777.650024414062 901 56563.8984375 48
"1" "10" -4872.35986328125 1047 0 1464.69995117188 1573 61023.88671875 48.0999984741211
"1" "10" -3375.15991210938 3199 0 3346.15991210938 3502 62619.6328125 48.0999984741211
"1" "10" -4110.83984375 254 0 1357.48999023438 1551 57359.421875 48.0999984741211
"1" "10" -4119.19970703125 901 0 1967.53002929688 2039 63238.86328125 48.0999984741211
"1" "10" 1298.83996582031 5857 14533.169921875 2497.5400390625 2660 61533.375 48.0999984741211
"1" "10" -2529.28002929688 977 0 2645.52001953125 2979 58199.6640625 48.0999984741211
"1" "10" -3050.63989257812 802 0 1369.56994628906 1430 62766.53125 48.0999984741211
"1" "10" 1193.9599609375 3897 20078.873046875 2473.3798828125 2590 62585.10546875 48.2000007629395
"1" "10" 1288.9599609375 3247 26015.79296875 2988.2900390625 3346 58529.7578125 48.2000007629395
"1" "10" 6521.56005859375 9054 47205.3203125 2567 2714 61986.33203125 48.2000007629395
"1" "10" 2138.63989257812 2727 51396.375 2171.3798828125 2386 59641.05078125 48.2000007629395
"1" "10" 2774.76000976562 2660 68363.4140625 1544.72998046875 1647 61466.55859375 48.2000007629395
"1" "10" 5253.1201171875 6406 53741.5703125 3193.64990234375 3371 62088.1171875 48.2000007629395
"1" "10" 9758.3994140625 9692 65984.984375 6163.81982421875 4566 88469.578125 48.2000007629395
"1" "10" 6992 7187 63757.85546875 2864.46997070312 3374 55638.9765625 48.2000007629395
"1" "10" 19644.48046875 14361 89647.015625 6917.31005859375 4647 97553.8671875 48.2000007629395
"1" "10" 5039.56005859375 3259 101341.703125 1784.81994628906 1947 60077.0234375 48.2000007629395
"1" "10" 15779.8798828125 16105 64212.99609375 5724.41015625 6021 62307.74609375 48.2000007629395
"1" "10" 5508.47998046875 3696 97674.171875 2361.63989257812 2546 60790.4296875 48.2000007629395
"1" "10" 5993.35986328125 3753 104657.828125 1728.94995117188 1839 61614.171875 48.2000007629395
"1" "10" 14128.3994140625 10396 89064.921875 4312.56005859375 4682 60364.7890625 48.2999992370605
"1" "10" 11948.7197265625 8009 97773.9140625 3248.01000976562 3554 59893.5234375 48.2999992370605
"1" "10" 24442.359375 21218 75495.0703125 6486.9599609375 5673 74939.0859375 48.2999992370605
"1" "10" 9129.1201171875 4738 126273.953125 1816.53002929688 1864 63867.01171875 48.2999992370605
"1" "10" 8129.7197265625 3122 170656.421875 1375.60998535156 1584 56914.125 48.2999992370605
"1" "10" 8585.7197265625 3460 162622.46875 1352.9599609375 1479 59951.03515625 48.2999992370605
"1" "10" 12542.2802734375 6976 117828.390625 2606.26000976562 2852 59889.15234375 48.2999992370605
"1" "10" 11149.9599609375 5012 145794.84375 2757.26000976562 3085 58573.67578125 48.2999992370605
"1" "10" 7348.43994140625 2498 192789.171875 315.589996337891 312 66290.0859375 48.2999992370605
"1" "10" 11091.439453125 5201 139759.390625 2855.40991210938 3178 58883.6171875 48.4000015258789
"1" "10" 10057.080078125 4805 137169.78125 2798.03002929688 2986 61410.484375 48.4000015258789
"1" "10" 8179.1201171875 3549 151036.015625 1525.09997558594 1606 62234.71484375 48.4000015258789
"1" "10" 14509.919921875 9902 96033.3359375 3389.94995117188 3417 65017.19921875 48.4000015258789
"1" "10" 16637.919921875 13016 83772.484375 5615.68994140625 5925 62114.7421875 48.4000015258789
"1" "10" 11498.0400390625 7582 99384.796875 3021.51000976562 3413 58018.65625 48.4000015258789
"1" "10" 8020.27978515625 2928 179514.015625 981.5 1013 63498.10546875 48.4000015258789
"1" "10" 7713.23974609375 2641 191402.859375 1198.93994140625 1329 59122.44921875 48.4000015258789
"1" "10" 13724.080078125 9959 90312.421875 3488.10009765625 3815 59920.3515625 48.4000015258789
"1" "10" 8769.6396484375 6276 91575.390625 3258.580078125 3633 58781.8125 48.4000015258789
"1" "10" 8722.51953125 6305 90664.3984375 3480.55004882812 3853 59200.97265625 48.5
"1" "10" 6828.60009765625 4380 102173.3203125 3714.60009765625 2419 100636.640625 48.5
"1" "10" 7271.6796875 6184 77062.875 2618.34008789062 2674 64171.8515625 48.5
"1" "10" 5668.080078125 5868 63303.21484375 3581.71997070312 3315 70808.9296875 48.5
"1" "10" 3341.71997070312 3006 72855.2734375 2183.4599609375 2444 58549.60546875 48.5
"1" "10" 2289.11987304688 3544 42330.63671875 2494.52001953125 2620 62397.27734375 48.5
"1" "10" 1242.59997558594 2027 40175.15234375 1123.43994140625 1214 60647.25 48.5
"1" "10" 9853.3994140625 12737 50698.94140625 5143.06005859375 5399 62429.26171875 48.5
"1" "10" 1936.47998046875 6369 19926.072265625 4452.98974609375 4701 62078.5234375 48.5999984741211
"1" "10" 659.679992675781 3678 11754.4296875 2942.98999023438 3111 61996.71875 48.5999984741211
"1" "10" 35175.83984375 45549 50611.078125 14008.26953125 13078 70197.734375 48.5999984741211
"1" "10" -322.239990234375 5393 0 3989.419921875 4322 60492.9765625 48.5999984741211
"1" "10" -1710 3216 0 2139.669921875 2279 61529.359375 48.5999984741211
"1" "10" -3261.15991210938 1485 0 2375.22998046875 2483 62691.53515625 48.5999984741211
"1" "10" 554.039978027344 4483 8099.39013671875 5593.0400390625 5199 70503.078125 48.7000007629395
"1" "10" 1533.67993164062 6111 16447.59375 4280.85009765625 4766 58864.8359375 48.7000007629395
"1" "10" -1420.43994140625 3549 0 3026.0400390625 3261 60814.03515625 48.7000007629395
"1" "10" -2866.71997070312 396 0 1102.30004882812 1206 59900.78125 48.7000007629395
"1" "10" -1795.88000488281 1757 0 2494.52001953125 2739 59686.3359375 48.7000007629395
"1" "10" -2837.080078125 1148 0 1899.57995605469 2210 56330.7109375 48.7000007629395
"1" "10" -2119.63989257812 842 0 1470.73999023438 1652 58345.29296875 48.7000007629395
"1" "10" -386.839996337891 2819 0 2884.10009765625 3159 59832.984375 48.7999992370605
"1" "10" 442.320007324219 3813 7602.38232421875 4890.89013671875 4460 71867.5703125 48.7999992370605
"1" "10" -1636.28002929688 1018 0 1876.92993164062 2050 60003.16015625 48.7999992370605
"1" "10" 537.320007324219 4476 7867.24853515625 4043.78002929688 4317 61388.2734375 48.7999992370605
"1" "10" -769.880004882812 2449 0 2915.81005859375 3159 60490.828125 48.7999992370605
"1" "10" -1211.43994140625 2133 0 2737.6298828125 2975 60306.99609375 48.7999992370605
"1" "10" -355.679992675781 2560 0 2372.2099609375 2547 61038.53125 48.7999992370605
"1" "10" 9867.83984375 15486 41760.22265625 5387.68017578125 5601 63039.99609375 48.7999992370605
"1" "10" 2232.11987304688 6299 23223.40234375 3382.39990234375 3657 60614.97265625 48.7999992370605
"1" "10" -2052 2149 0 2716.48999023438 2643 67358.265625 48.7999992370605
"1" "10" 14266.7197265625 20911 44712.53125 8563.2099609375 7963 70475.765625 48.7999992370605
"1" "10" -85.879997253418 4492 0 5381.64013671875 5977 59008.0625 48.7999992370605
"1" "10" -1650.71997070312 1206 0 1780.2900390625 1935 60296.171875 48.9000015258789
"1" "10" 1060.9599609375 4843 14357.025390625 2788.96997070312 3045 60025.59375 48.9000015258789
"1" "10" 1333.79992675781 5796 15081.4208984375 4691.56982421875 4933 62328.546875 48.9000015258789
"1" "10" -2338.52001953125 1410 0 1799.92004394531 2067 57068.00390625 48.9000015258789
"1" "10" -3049.11987304688 689 0 1538.68994140625 1748 57688.546875 48.9000015258789
"1" "10" -1470.59997558594 2691 0 2203.09008789062 2325 62099.66796875 49
"1" "10" -2545.23999023438 715 0 1990.17993164062 2335 55858 49
"1" "10" -2677.47998046875 536 0 1872.40002441406 2089 58740.83984375 49
"1" "10" -1299.59997558594 740 0 294.450012207031 273 70685.2578125 49
"1" "10" -1268.43994140625 1241 0 1513.02001953125 1637 60572.55859375 49
"1" "10" 1021.44000244141 3791 17657.8984375 2970.169921875 3157 61657.609375 49
"1" "10" 2380.32006835938 3440 45347.8671875 2961.10986328125 3125 62098.98046875 49
"1" "10" 934.799987792969 2178 28128.123046875 2437.13989257812 2593 61596.76171875 49
"1" "10" 1409.0400390625 2838 32538.001953125 2261.97998046875 2386 62129.55859375 49
"1" "10" 2419.080078125 2691 58913.7265625 2097.38989257812 2373 57924.375 49
"1" "10" 444.600006103516 1209 24100.337890625 981.5 1031 62389.51171875 49.0999984741211
"1" "10" 4152.64013671875 3112 87450.96875 2094.36987304688 2411 56929.33203125 49.0999984741211
"1" "10" 6009.31982421875 4855 81117.7734375 4658.35009765625 5204 58664.421875 49.0999984741211
"1" "10" 8619.16015625 7906 71447.671875 5346.91015625 4439 78940.109375 49.0999984741211
"1" "10" 4196.7197265625 3497 78649.1875 2545.85986328125 2832 58914.359375 49.0999984741211
"1" "10" 7101.43994140625 5840 79691.78125 3598.330078125 4024 58603.421875 49.0999984741211
"1" "10" 7163.759765625 4005 117224.5 3380.88989257812 3928 56407.8359375 49.0999984741211
"1" "10" 11634.83984375 7604 100276.28125 3762.919921875 4004 61590.09375 49.0999984741211
"1" "10" 11529.9599609375 8018 94241.390625 3177.0400390625 3491 59642.078125 49.0999984741211
"1" "10" 11080.7998046875 6074 119557.34375 3414.10986328125 3736 59889.484375 49.0999984741211
"1" "10" 9902.7998046875 2998 216474.296875 2020.38000488281 2130 62163.203125 49.2000007629395
"1" "10" 34052.55859375 31794 70191.4921875 10707.41015625 11125 63076.03125 49.2000007629395
"1" "10" 11273.080078125 4216 175235.421875 2467.34008789062 2621 61693.85546875 49.2000007629395
"1" "10" 10855.83984375 4828 147358.8125 2373.71997070312 2605 59717.5078125 49.2000007629395
"1" "10" 11957.83984375 5070 154569.828125 3670.81005859375 4199 57292.2578125 49.2000007629395
"1" "10" 14230.240234375 8786 106145.3515625 4012.07006835938 4243 61969.1328125 49.2000007629395
"1" "10" 10231.8798828125 3562 188252.8125 2379.76000976562 2653 58786.26171875 49.2000007629395
"1" "10" 11406.83984375 4002 186796.265625 1008.67999267578 1065 62070.28515625 49.2000007629395
"1" "10" 14804.7998046875 7693 126120.8125 3406.56005859375 3618 61706.0078125 49.2000007629395
"1" "10" 12697.3203125 6205 134106.625 3830.86987304688 4208 59662.5234375 49.2000007629395
"1" "10" 10829.240234375 4764 148972.515625 2875.0400390625 3093 60917.76171875 49.2999992370605
"1" "10" 9163.3203125 3910 153587.5625 1402.7900390625 1578 58259.34375 49.2999992370605
"1" "10" 11701.7197265625 5889 130223.1171875 2489.98999023438 2802 58238.39453125 49.2999992370605
"1" "10" 10010.7197265625 3839 170894.140625 1795.39001464844 1862 63191.5625 49.2999992370605
"1" "10" 12673 7103 116927.7421875 3888.25 3644 69928.7421875 49.2999992370605
"1" "10" 7167.56005859375 3852 121945.2890625 2625.88989257812 2799 61482.7890625 49.2999992370605
"1" "10" 6526.8798828125 5427 78818.0625 1908.64001464844 2114 59169.64453125 49.2999992370605
"1" "10" 8904.919921875 7346 79443.625 4267.259765625 4454 62788.3125 49.2999992370605
"1" "10" 4111.60009765625 2244 120079.25 1926.76000976562 2298 54948.71484375 49.2999992370605
"1" "10" 2493.56005859375 1135 143980.578125 1789.34997558594 2072 56595.96875 49.2999992370605
"1" "10" 10855.83984375 11564 61522.68359375 5775.75 6056 62503.2265625 49.2999992370605
"1" "10" 4252.19970703125 4338 64239.78515625 2663.63989257812 2891 60381.98046875 49.4000015258789
"1" "10" 2181.19995117188 4182 34181.5234375 2261.97998046875 2534 58500.8359375 49.4000015258789
"1" "10" 801.039978027344 2805 18715.490234375 3226.86987304688 3576 59137.62109375 49.4000015258789
"1" "10" 69.1599960327148 2435 1861.38391113281 1297.08996582031 1562 54421.30859375 49.4000015258789
"1" "10" 454.47998046875 3777 7885.83544921875 3044.15991210938 3340 59731.15625 49.4000015258789
"1" "10" -977.359985351562 1437 0 1769.71997070312 1817 63830.6875 49.4000015258789
"1" "10" -569.239990234375 1941 0 2755.75 2961 60993.1875 49.4000015258789
"1" "10" -456 2754 0 2373.71997070312 2645 58814.41015625 49.5
"1" "10" -1168.11999511719 2368 0 3595.31005859375 3818 61713.52734375 49.5
"1" "10" -1786 1147 0 3358.23999023438 2212 99496.2109375 49.5
"1" "10" -2457.84008789062 915 0 1525.09997558594 1670 59849.67578125 49.5
"1" "10" -2741.32006835938 822 0 1506.97998046875 1874 52700.87890625 49.5
"1" "10" -3308.28002929688 1029 0 1292.55993652344 1431 59195.81640625 49.5
"1" "10" -1115.67993164062 3446 0 3131.73999023438 2856 71863.34375 49.5
"1" "10" 565.440002441406 5052 7335.05126953125 2465.830078125 2801 57693.91015625 49.5
"1" "10" -49.3999977111816 4348 0 2438.64990234375 2747 58179.59765625 49.5
"1" "10" -2881.919921875 1947 0 2409.9599609375 2712 58237.14453125 49.5
"1" "10" -1723.67993164062 2881 0 2035.47998046875 2311 57722.7265625 49.5
"1" "10" -1327.71997070312 3242 0 2180.43994140625 2282 62619.33203125 49.5
"1" "10" 760 5696 8744.26953125 3827.85009765625 4057 61834.35546875 49.5
"1" "10" 6095.9599609375 12209 32722.16015625 6169.85986328125 5984 67571.515625 49.5999984741211
"1" "10" -3165.39990234375 970 0 1467.71997070312 1540 62460.0625 49.5999984741211
"1" "10" -2558.15991210938 2140 0 2191.01000976562 2104 68246.21875 49.5999984741211
"1" "10" 854.239990234375 5496 10186.2216796875 3334.080078125 3552 61515.28125 49.5999984741211
"1" "10" -2345.35986328125 696 0 1500.93994140625 1674 58760.8125 49.5999984741211
"1" "10" -3141.83984375 473 0 700.640014648438 855 53704.26171875 49.5999984741211
"1" "10" -2698 2325 0 2212.14990234375 2452 59125.39453125 49.5999984741211
"1" "10" 3283.9599609375 8438 25505.759765625 3365.7900390625 3462 63714.734375 49.5999984741211
"1" "10" -501.600006103516 4467 0 3026.0400390625 3281 60443.33203125 49.7000007629395
"1" "10" 2065.67993164062 7093 19085.916015625 3024.53002929688 3249 61008.19140625 49.7000007629395
"1" "10" -190.759994506836 4540 0 3697.98999023438 4023 60241.484375 49.7000007629395
"1" "10" -2535.35986328125 782 0 2163.830078125 2359 60113.9296875 49.7000007629395
"1" "10" -2187.28002929688 2111 0 3026.0400390625 3462 57283.23046875 49.7000007629395
"1" "10" 24851.240234375 31261 52098.4921875 14317.8203125 6385 146958.921875 49.7000007629395
"1" "10" -2460.8798828125 610 0 1940.34997558594 2082 61077.22265625 49.7000007629395
"1" "10" -2382.59985351562 1241 0 2361.63989257812 2557 60528.9140625 49.7000007629395
"1" "10" -713.640014648438 3883 0 2459.7900390625 2573 62652.46484375 49.7000007629395
"1" "10" 3090.15991210938 7208 28096.10546875 3690.43994140625 3886 62237.953125 49.7000007629395
"1" "10" 514.52001953125 4052 8321.7138671875 3676.85009765625 3924 61408.26953125 49.7000007629395
"1" "10" -2527 364 0 1248.77001953125 1362 60087.66015625 49.7999992370605
"1" "10" 75.2399978637695 2793 1765.45959472656 3053.21997070312 3322 60233.5390625 49.7999992370605
"1" "10" 2082.39990234375 6044 22579.775390625 3655.7099609375 3944 60745.59375 49.7999992370605
"1" "10" 3361.47998046875 7492 29404.423828125 3426.18994140625 3644 61618.76171875 49.7999992370605
"1" "10" 1243.35998535156 4052 20109.78125 2477.90991210938 2847 57039.80078125 49.7999992370605
"1" "10" 2181.9599609375 5847 24456.4609375 3468.46997070312 3854 58980.1875 49.7999992370605
"1" "10" 2666.080078125 4211 41492.33203125 5149.10009765625 3090 109207.5859375 49.7999992370605
"1" "10" 2400.84008789062 4387 35865.38671875 3731.2099609375 4104 59582.984375 49.7999992370605
"1" "10" 1847.55993652344 3475 34843.65234375 2714.97998046875 3100 57396.4296875 49.7999992370605
"1" "10" 148.959991455078 960 10169.001953125 1085.68994140625 1238 57473.1640625 49.7999992370605
"1" "10" 2705.59985351562 3325 53327.578125 1721.40002441406 1981 56947.83984375 49.7999992370605
"1" "10" 1253.23999023438 1665 49328.7265625 1130.98999023438 1305 56797.359375 49.7999992370605
"1" "10" 9314.5595703125 9120 66934.1015625 3859.56005859375 4123 61348.5703125 49.9000015258789
"1" "10" 3300.67993164062 2688 80473.71875 1623.25 1860 57194.25390625 49.9000015258789
"1" "10" 6811.1201171875 3497 127644.7109375 2169.86987304688 2316 61400.94921875 49.9000015258789
"1" "10" 7840.919921875 4744 108318.40625 1798.41003417969 1984 59405.546875 49.9000015258789
"1" "10" 6889.39990234375 2901 155637.265625 2032.4599609375 2102 63367.88671875 49.9000015258789
"1" "10" 6900.0400390625 2688 168229.546875 2248.38989257812 2319 63540.52734375 49.9000015258789
"1" "10" 9157.240234375 3966 151318.453125 1706.30004882812 1866 59927.16015625 50
"1" "10" 8586.4794921875 2650 212348.5 1067.56994628906 1181 59241.54296875 50
"1" "10" 16687.3203125 11367 96210.1015625 3713.09008789062 4101 59337.0078125 50
"1" "10" 17729.279296875 12508 92893.0390625 4084.55004882812 4330 61821.03515625 50
"1" "10" 9926.3603515625 4406 147647.28125 2530.76000976562 2603 63717.20703125 50
"1" "10" 13749.16015625 6918 130249.34375 2856.919921875 2972 62998.3515625 50
"1" "10" 9474.919921875 2787 222801.734375 1882.96997070312 2216 55686.96484375 50
"1" "10" 12916.2001953125 6325 133830.21875 2849.36987304688 3185 58629.92578125 50
"1" "10" 23404.958984375 17953 85437.953125 6123.0498046875 5732 70007.0078125 50
"1" "10" 11909.9599609375 5496 142018.046875 2663.63989257812 2943 59315.0859375 50
"1" "10" 12465.51953125 5643 144770.578125 2408.44995117188 2618 60290.3671875 50
"1" "10" 9196 3902 154451.328125 2358.61987304688 2423 63794.6796875 50.0999984741211
"1" "10" 7144 2471 189473.578125 1183.83996582031 1241 62517.43359375 50.0999984741211
"1" "10" 10875.599609375 7004 101762.3359375 2976.2099609375 3131 62296.0390625 50.0999984741211
"1" "10" 7470.0400390625 4062 120521.0625 3112.10986328125 3395 60075.17578125 50.0999984741211
"1" "10" 6880.27978515625 4110 109709.4921875 2787.4599609375 3032 60250.32421875 50.0999984741211
"1" "10" 6833.919921875 3992 112191.3203125 2461.30004882812 2608 61849.6015625 50.0999984741211
"1" "10" 11974.5595703125 10064 77977.4140625 4385.0400390625 4543 63257.3203125 50.0999984741211
"1" "10" 7139.43994140625 5445 85930.2734375 2532.27001953125 2809 59079.6875 50.0999984741211
"1" "10" 3690.56005859375 2446 98881.671875 2012.82995605469 2190 60234.16796875 50.2000007629395
"1" "10" 10440.8798828125 10618 64442.7890625 3941.09985351562 4320 59787.9453125 50.2000007629395
"1" "10" 5576.1201171875 9229 39596.5546875 3562.09008789062 3657 63835.14453125 50.2000007629395
"1" "10" -126.919998168945 1505 0 1419.40002441406 1413 65832.84375 50.2000007629395
"1" "10" -728.080017089844 2114 0 2477.90991210938 2911 55785.74609375 50.2000007629395
"1" "10" 4984.83984375 9171 35621.68359375 5651.93017578125 4536 81658.9296875 50.2000007629395
"1" "10" 2923.71997070312 6523 29374.353515625 3142.31005859375 3179 64779.62890625 50.2000007629395
"1" "10" -2026.16003417969 3558 0 2640.98999023438 2778 62303.7890625 50.2000007629395
"1" "10" -4034.07983398438 313 0 1926.76000976562 2067 61089.57421875 50.2000007629395
"1" "10" -3666.23999023438 1770 0 1885.98999023438 1984 62298.50390625 50.2999992370605
"1" "10" -4434.60009765625 922 0 2157.7900390625 2405 58799.5546875 50.2999992370605
"1" "10" -546.440002441406 7422 0 3974.32006835938 3760 69271.5546875 50.2999992370605
"1" "10" -5463.64013671875 862 0 1597.57995605469 1819 57558.5546875 50.2999992370605
"1" "10" -3768.07983398438 2755 0 3128.71997070312 3243 63226.578125 50.4000015258789
"1" "10" 42735.55859375 56413 49646.66796875 15945.599609375 13141 79522.921875 50.4000015258789
"1" "10" -315.399993896484 1104 0 1490.36999511719 1678 58207.92578125 50.4000015258789
"1" "10" 1519.23999023438 2567 38786.48828125 2671.18994140625 2858 61252.30859375 50.4000015258789
"1" "10" 3667.76000976562 3783 63539.60546875 1780.2900390625 1837 63512.83984375 50.4000015258789
"1" "10" 3771.8798828125 3939 62755.50390625 2742.15991210938 3038 59154.109375 50.5
"1" "10" 40219.19921875 46381 56829.42578125 16457.490234375 16623 64883.48046875 50.5
"1" "10" 2415.28002929688 1083 146156.78125 1602.10998535156 1700 61762.28125 50.5
"1" "10" 6128.64013671875 3506 114559.7734375 2422.0400390625 2694 58920.125 50.5
"1" "10" 7081.6796875 2805 165456.328125 2080.78002929688 2060 66197.09375 50.5
"1" "10" 8948.240234375 3021 194118.453125 2040.01000976562 2168 61667.01953125 50.5
"1" "10" 11312.599609375 6113 121279.6484375 2110.97998046875 2302 60097.82421875 50.5
"1" "10" 13198.919921875 7057 122573.9609375 3417.1298828125 3615 61948.83203125 50.5
"1" "10" 8708.83984375 2728 209216.46875 1140.05004882812 1314 56860.2109375 50.5
"1" "10" 9000.6796875 2604 226524.03125 765.570007324219 836 60014.828125 50.5999984741211
"1" "10" 18664.080078125 13566 90164.3359375 5787.830078125 5773 65704.359375 50.5999984741211
"1" "10" 10218.2001953125 4166 160744.125 2615.32006835938 2834 60479.046875 50.5999984741211
"1" "10" 11080.0400390625 4931 147260.515625 1790.85998535156 2066 56808.23046875 50.5999984741211
"1" "10" 8177.60009765625 2260 237135.9375 1686.67004394531 1904 58055.46484375 50.5999984741211
"1" "10" 8749.8798828125 3417 167817.4375 2551.89990234375 2742 60992.45703125 50.5999984741211
"1" "10" 7936.6796875 3809 136555.078125 1683.65002441406 1869 59036.75 50.5999984741211
"1" "10" 10726.6396484375 5721 122877.3125 2713.46997070312 2994 59395.44921875 50.5999984741211
"1" "10" 8967.240234375 4842 121370.7265625 2086.82006835938 2423 56443.1875 50.5999984741211
"1" "10" 17288.48046875 7927 142931.484375 8155.509765625 5282 101188.8515625 50.7000007629395
"1" "10" 5295.68017578125 1796 193239.25 730.839965820312 760 63021.484375 50.7000007629395
"1" "10" 6369.56005859375 3007 138821.25 1691.19995117188 1685 65777.140625 50.7000007629395
"1" "10" 8607.759765625 5079 111068.7421875 3767.44995117188 3999 61741.33984375 50.7000007629395
"1" "10" 6532.19970703125 2685 159439.203125 2062.65991210938 2246 60186.32421875 50.7000007629395
"1" "10" 3692.07983398438 1330 181927.9375 499.809997558594 553 59232.453125 50.7000007629395
"1" "10" 5886.19970703125 3281 117573.296875 1712.33996582031 1873 59914.52734375 50.7000007629395
"1" "10" 7406.19970703125 4441 109293.5703125 2065.67993164062 2529 53529.6171875 50.7000007629395
"1" "10" 10564.759765625 7514 92144.2890625 3790.10009765625 3894 63787.3671875 50.7000007629395
"1" "10" 12867.5595703125 8827 95535.1015625 3738.76000976562 3320 73802.2265625 50.7000007629395
"1" "10" 7791.52001953125 5442 93830.3984375 3003.38989257812 3425 57468.66015625 50.7999992370605
"1" "10" 4376.080078125 2860 100276.5 2509.61987304688 2740 60025.71484375 50.7999992370605
"1" "10" 4914.919921875 3058 105331.65625 1192.90002441406 1344 58168.078125 50.7999992370605
"1" "10" 7561.23974609375 6784 73044.4296875 3797.64990234375 4126 60320.59765625 50.7999992370605
"1" "10" 5861.8798828125 4285 89653.25 1896.55993652344 2083 59670.1640625 50.7999992370605
"1" "10" 5196.8798828125 3804 89532.796875 1593.05004882812 1701 61376.91015625 50.7999992370605
"1" "10" 7890.31982421875 7638 67700.96875 3685.90991210938 3961 60984.546875 50.7999992370605
"1" "10" 3109.919921875 3061 66583.375 1846.72998046875 1924 62904 50.7999992370605
"1" "10" 3002 1047 187907.421875 674.969970703125 735 60183.4453125 50.7999992370605
"1" "10" 9950.6796875 8563 76156.4609375 5262.35009765625 3750 91966.234375 50.9000015258789
"1" "10" 5106.43994140625 4253 78686.96875 2648.5400390625 2797 62057.4609375 50.9000015258789
"1" "10" 4389 3029 94961.2109375 1972.05993652344 2010 64298.96875 50.9000015258789
"1" "10" 5194.60009765625 3405 99980.4140625 2989.80004882812 3186 61500.16796875 50.9000015258789
"1" "10" 2930.56005859375 2153 89204.453125 2129.10009765625 2152 64838.625 50.9000015258789
"1" "10" 5021.31982421875 4990 65947.34375 1864.84997558594 1926 63455.25390625 50.9000015258789
"1" "10" 1532.919921875 1248 80497.953125 1109.84997558594 1094 66485.4921875 50.9000015258789
"1" "10" 880.080017089844 964 59830.83203125 1828.60998535156 1527 78480.5390625 51
"1" "10" 7276.23974609375 8738 54572.62890625 3565.10986328125 3669 63680.30859375 51
"1" "10" 2690.39990234375 2803 62903.3359375 2494.52001953125 2681 60977.5703125 51
"1" "10" 1622.59997558594 2739 38823.91796875 2260.46997070312 2557 57935.92578125 51
"1" "10" 4062.19995117188 3785 70335.625 2280.10009765625 2458 60792.7734375 51
"1" "10" -947.719970703125 1327 0 1200.44995117188 1241 63394.58984375 51
"1" "10" 227.239990234375 2596 5736.671875 2580.59008789062 2720 62177.04296875 51
"1" "10" 5595.1201171875 6759 54250.89453125 3892.78002929688 3877 65802.75 51
"1" "10" 3631.28002929688 5806 40988.55859375 4952.7998046875 4215 77007.5234375 51
"1" "10" -170.239990234375 2086 0 2784.43994140625 2914 62622.19140625 51
"1" "10" 824.599975585938 3718 14534.9599609375 2520.18994140625 2694 61307.78125 51
"1" "10" 5806.39990234375 10287 36991.1796875 6280.08984375 3399 121086.1953125 51
"1" "10" 14466.599609375 21960 43173.1796875 10369.169921875 10771 63091.078125 51.0999984741211
"1" "10" 2888.76000976562 8075 23444.92578125 3696.47998046875 3813 63533.30859375 51.0999984741211
"1" "10" 2233.63989257812 10166 14399.353515625 4899.9501953125 5142 62451.015625 51.0999984741211
"1" "10" -4479.43994140625 495 0 1568.89001464844 1633 62963.12109375 51.0999984741211
"1" "10" -3341.71997070312 1933 0 1790.85998535156 1983 59185.984375 51.0999984741211
"1" "10" -1816.40002441406 4044 0 2865.97998046875 2935 63994.84375 51.0999984741211
"1" "10" -3868.39990234375 1497 0 4073.97998046875 2559 104334.640625 51.2000007629395
"1" "10" 1055.64001464844 8720 7933.7646484375 4523.9599609375 4249 69776.953125 51.2000007629395
"1" "10" -2854.56005859375 2237 0 1760.66003417969 1944 59355.25390625 51.2000007629395
"1" "10" -4489.31982421875 1309 0 1889.01000976562 2036 60804.6015625 51.2000007629395
"1" "10" -4763.68017578125 566 0 1467.71997070312 1603 60005.30078125 51.2000007629395
"1" "10" -4569.1201171875 1099 0 3004.89990234375 1600 123080.703125 51.2000007629395
"1" "10" 17894.958984375 29228 40124.67578125 9516.01953125 9760 63897.734375 51.2000007629395
"1" "10" 1017.64001464844 8338 7998.56787109375 4750.4599609375 4755 65473.4296875 51.2000007629395
"1" "10" -2595.39990234375 2724 0 2050.580078125 2199 61112.6953125 51.2000007629395
"1" "10" 4832.080078125 10569 29962.64453125 4964.8798828125 3732 87186.0625 51.2000007629395
"1" "10" 1111.88000488281 5826 12507.41015625 2952.05004882812 3149 61437.140625 51.2999992370605
"1" "10" -935.559997558594 1048 0 2432.60986328125 2607 61152.09765625 51.2999992370605
"1" "10" -989.519958496094 602 0 1624.76000976562 1679 63418.8671875 51.2999992370605
"1" "10" 3316.63989257812 6333 34321.703125 3658.72998046875 3971 60382.40234375 51.2999992370605
"1" "10" 960.640014648438 997 63145.9453125 459.040008544922 532 56548.2109375 51.2999992370605
"1" "10" 3913.23999023438 4019 63811.421875 3429.2099609375 3723 60364.41015625 51.2999992370605
"1" "10" 772.159973144531 1934 26165.603515625 2040.01000976562 2123 62974.13671875 51.2999992370605
"1" "10" 3130.43994140625 3231 63496.2890625 3081.90991210938 3299 61223.41796875 51.2999992370605
"1" "10" 4108.56005859375 2300 117068.9609375 901.469970703125 1016 58148.36328125 51.2999992370605
"1" "10" 9864.0400390625 9791 66024.8984375 3272.169921875 3486 61516.046875 51.2999992370605
"1" "10" 11221.3994140625 10661 68980.9296875 4487.72021484375 4939 59547.9375 51.2999992370605
"1" "10" 2992.8798828125 1497 131022.96875 368.440002441406 493 48977.85546875 51.2999992370605
"1" "10" 3163.8798828125 1408 147264.234375 2162.32006835938 2520 56234.05078125 51.4000015258789
"1" "10" 7591.64013671875 5771 86211.3671875 3269.14990234375 3559 60198.65234375 51.4000015258789
"1" "10" 18698.279296875 16628 73695.6015625 7633.0498046875 7932 63066.0078125 51.4000015258789
"1" "10" 11811.16015625 5622 137683.421875 2645.52001953125 2791 62119.95703125 51.4000015258789
"1" "10" 13819.83984375 7011 129182.296875 4853.14013671875 3199 99423.3828125 51.4000015258789
"1" "10" 8590.2802734375 4047 139108.625 2425.06005859375 2714 58558.85546875 51.4000015258789
"1" "10" 8909.4794921875 3735 156329.75 1531.14001464844 1541 65116.671875 51.5
"1" "10" 11678.919921875 7722 99118.078125 2157.7900390625 2287 61833.375 51.5
"1" "10" 8014.19970703125 2877 182557.71875 2236.31005859375 2466 59431.796875 51.5
"1" "10" 8195.83984375 3413 157375.5 2509.61987304688 2807 58592.9609375 51.5
"1" "10" 5855.7998046875 1589 241513.953125 915.059997558594 512 117127.6796875 51.5999984741211
"1" "10" 7644.080078125 2863 174978.15625 2408.44995117188 2668 59160.484375 51.5999984741211
[truncated: 24,740,319 more chars]
